# Supplementary material for: De novo assembly and comparative analysis of cherry (Prunus subgenus Cerasus) mitogenomes
Source: Front Plant Sci. 2025 Mar 24;16:1568698. doi: 10.3389/fpls.2025.1568698 (PMC11973375; doi:10.3389/fpls.2025.1568698)
Supplement: Supplementary file 1 [file Table1.xlsx]

## Sheet: Table S1
Table S1. Contig information of five cherry mitogenomes.
Species	contigs	length (bp)	coverage depth (×)
P. campanulata	1	126175	566.1
	2	50400	599.6
	3	48297	636.5
	4	27525	584.4
	5	21545	551.4
	6	20561	552.7
	7	18824	578.8
	8	16960	539.2
	9	13868	595.5
	10	12029	565.2
	11	11117	540.1
	12	10544	528.8
	13	9453	611.5
	14	8593	644.8
	15	6750	583.1
	16	5533	577.9
	17	4533	559.7
	18	4014	537.5
	19	1704	509.2
	20	1548	608.2
	21	965	565.299
	22	704	671.8
	23	624	578.05
	24	399	566.201
	25	373	628.201
	26	354	580
	27	348	577.399
	28	311	584.698
	29	223	557.646
	30	176	593.398
	31	156	581.051
	32	126	561.254
	33	55	471.909
P. fruticosa	1	234386	129
	2	109934	133.4
	3	26037	114.9
P. mahaleb	1	75127	886.4
	2	75116	954.8
	3	52430	937.1
	4	48082	1045.2
	5	46640	867.6
	6	27369	985.2
	7	26673	984.1
	8	23493	1005.1
	9	20302	969.9
	10	18143	1080.9
	11	13848	967.6
	12	9279	816.9
	13	5424	1102.4
	14	1704	865.05
	15	363	927.399
	16	363	862.7
	17	258	1012.1
P. pseudocerasus	1	65558	1379.3
	2	33637	1351.2
	3	31758	1543.8
	4	30806	1524.8
	5	27950	1414.3
	6	21070	1293.1
	7	21020	1515.9
	8	16525	1571.6
	9	14089	1436.9
	10	13876	1457.8
	11	13405	1324.6
	12	12574	1460.2
	13	11247	1530.9
	14	9453	1554.8
	15	9134	1289
	16	8095	1356.9
	17	6287	1412.7
	18	5425	1475.4
	19	3616	1254.2
	20	3499	1464.5
	21	3477	1363.2
	22	3222	1370.3
	23	3209	1280.3
	24	3194	1402.7
	25	2388	1407.7
	26	1806	1342.05
	27	1032	1392.1
	28	995	1284.4
	29	939	1397.6
	30	891	1346.5
	31	752	1451.8
	32	743	1409.4
	33	573	1322.5
	34	258	1343.05
	35	241	1321.8
	36	174	1487.95
P. speciosa	1	135422	543.5
	2	105859	565.6
	3	96401	570.5
	4	41210	487.8
	5	22024	546.2
	6	3463	515.5
	7	1803	515.3
	8	1140	498.4

## Sheet: Table S2
Table S2. Gene content of five cherry mitogenomes.
Gene	P. campanulata	P. fruticosa	P. mahaleb	P. pseudocerasus	P. speciosa
atp1	2	2	2	2	2
atp4	1	1	1	1	1
atp6	1	1	2	1	1
atp8	1	1	1	0	0
atp9	2	2	2	1	2
ccmB	1	1	1	1	1
ccmC	1	1	1	1	1
ccmFC	1	1	1	1	1
ccmFN	1	1	1	1	1
cob	1	1	1	1	1
cox1	1	1	1	1	1
cox2	1	1	1	1	1
cox3	1	1	1	1	1
matR	1	1	1	1	1
mttB	1	1	1	1	1
nad1	1	1	1	1	1
nad2	1	1	1	1	1
nad3	1	1	1	1	1
nad4	1	1	1	1	1
nad4L	1	1	1	1	1
nad5	1	1	1	1	1
nad6	1	1	2	1	1
nad7	1	0	1	1	1
nad9	2	1	1	1	1
rpl5	1	1	1	1	1
rpl10	1	1	1	1	1
rpl16	1	1	1	1	1
rps1	0	1	1	1	1
rps3	1	1	1	0	1
rps4	1	1	1	1	1
rps7	1	1	1	1	1
rps12	1	1	1	1	1
rps13	1	1	1	1	1
sdh3	1	1	1	1	1
sdh4	1	1	1	1	1
trnC-GCA	2	2	2	2	2
trnD-GUC	1	1	1	1	1
trnE-UUC	2	2	2	2	2
trnF-GAA	1	1	1	1	1
trnfM-CAU	1	1	1	1	1
trnG-GCC	1	1	1	1	1
trnH-GUG	1	1	1	1	1
trnI-CAU	1	1	1	1	1
trnK-UUU	2	2	2	2	2
trnM-CAU	1	1	1	2	1
trnN-GUU	1	1	1	1	1
trnP-UGG	2	2	2	2	2
trnQ-UUG	2	2	1	1	2
trnS-CGA	1	1	1	1	0
trnS-GCU	2	3	4	2	3
trnS-UGA	2	1	2	1	1
trnW-CCA	1	1	1	1	1
trnY-GUA	2	2	2	2	2
rrn5	1	1	1	1	1
rrn18	1	1	1	1	1
rrn26	1	1	1	1	1
The bolded genes have different number of copies across five cherry mitogenomes.

## Sheet: Table S3
Table S3. The distribution of simple sequence repeats (SSRs) in five cherry mitogenomes.
P. campanulata				P. fruticosa				P. mahaleb				P. pseudocerasus				P. speciosa
Type	SSR	Start (bp)	End (bp)	Type	SSR	Start (bp)	End (bp)	Type	SSR	Start (bp)	End (bp)	Type	SSR	Start (bp)	End (bp)	Type	SSR	Start (bp)	End (bp)
p1	(A)10	13404	13413	p1	(T)11	76	86	p1	(T)11	10994	11004	p1	(T)11	7663	7673	p1	(A)10	34128	34137
p1	(T)10	27061	27070	p1	(G)14	6196	6209	p1	(C)11	26382	26392	p1	(T)10	8347	8356	p1	(G)10	44896	44905
p1	(C)10	28262	28271	p1	(A)10	12720	12729	p1	(T)11	30987	30997	p1	(C)11	22264	22274	p1	(A)10	46097	46106
p1	(T)13	39030	39042	p1	(A)11	13208	13218	p1	(A)10	31696	31705	p1	(T)10	33033	33042	p1	(T)10	59584	59593
p1	(A)12	51171	51182	p1	(A)18	19565	19582	p1	(T)19	53871	53889	p1	(A)10	49524	49533	p1	(A)12	79348	79359
p1	(T)10	52563	52572	p1	(T)12	20587	20598	p1	(T)10	60258	60267	p1	(T)10	63011	63020	p1	(T)11	99634	99644
p1	(A)10	71824	71833	p1	(A)11	37404	37414	p1	(T)10	60746	60755	p1	(T)12	67364	67375	p1	(A)14	133307	133320
p1	(G)10	72289	72298	p1	(T)12	57688	57699	p1	(T)10	85319	85328	p1	(A)11	87261	87271	p1	(A)10	140071	140080
p1	(T)11	83667	83677	p1	(A)10	77440	77449	p1	(A)10	88129	88138	p1	(C)11	116829	116839	p1	(C)11	158324	158334
p1	(T)10	88932	88941	p1	(T)10	90926	90935	p1	(G)10	112624	112633	p1	(T)19	149531	149549	p1	(C)12	162343	162354
p1	(T)18	106816	106833	p1	(C)10	92127	92136	p1	(T)12	130136	130147	p1	(T)11	155904	155914	p1	(T)11	164343	164353
p1	(A)11	136031	136041	p1	(T)10	102895	102904	p1	(A)11	143712	143722	p1	(T)10	156393	156402	p1	(T)18	171755	171772
p1	(A)10	159945	159954	p1	(T)11	112421	112431	p1	(G)11	163936	163946	p1	(T)10	167179	167188	p1	(T)14	174836	174849
p1	(A)14	189369	189382	p1	(T)10	113105	113114	p1	(C)10	169571	169580	p1	(A)12	175010	175021	p1	(T)10	175861	175870
p1	(A)10	196133	196142	p1	(A)10	151369	151378	p1	(T)10	178632	178641	p1	(A)11	200176	200186	p1	(C)13	178060	178072
p1	(C)12	214385	214396	p1	(A)10	157532	157541	p1	(A)10	220803	220812	p1	(T)10	205349	205358	p1	(A)10	178590	178599
p1	(A)11	216323	216333	p1	(T)11	162623	162633	p1	(C)11	233744	233754	p1	(T)10	238603	238612	p1	(C)10	204058	204067
p1	(C)10	218407	218416	p1	(A)10	218859	218868	p1	(G)12	236350	236361	p1	(T)14	245363	245376	p1	(C)10	204620	204629
p1	(T)11	220405	220415	p1	(G)10	219324	219333	p1	(C)14	236903	236916	p1	(G)10	273339	273348	p1	(T)11	243248	243258
p1	(T)18	227817	227834	p1	(A)14	280537	280550	p1	(C)11	250183	250193	p1	(G)11	273901	273911	p1	(G)14	274318	274331
p1	(A)10	234637	234646	p1	(T)10	283207	283216	p1	(T)13	291138	291150	p1	(A)10	296110	296119	p1	(A)11	281256	281266
p1	(A)10	260173	260182	p1	(A)10	287305	287314	p1	(T)11	327741	327751	p1	(T)10	299435	299444	p1	(A)18	287621	287638
p1	(C)11	260726	260736	p1	(A)10	305153	305162	p1	(C)12	344359	344370	p1	(G)14	299962	299975	p1	(T)12	288643	288654
p1	(T)11	331849	331859	p1	(C)11	305559	305569	p1	(C)14	392920	392933	p1	(A)13	306258	306270	p1	(A)10	296479	296488
p1	(A)12	335237	335248	p1	(A)11	307496	307506	p1	(A)10	394857	394866	p1	(A)11	313672	313682	p1	(A)10	302642	302651
p1	(A)10	364110	364119	p1	(C)11	309580	309590	p1	(C)14	396935	396948	p1	(G)11	315672	315682	p1	(T)11	307814	307824
p1	(G)13	391880	391892	p1	(T)11	311579	311589	p1	(T)11	398937	398947	p1	(T)12	317756	317767	p1	(A)13	330673	330685
p1	(C)13	402698	402710	p1	(T)12	318991	319002	p1	(T)15	406349	406363	p1	(G)10	319695	319704	p1	(A)10	332826	332835
p1	(T)10	422615	422624	p1	(C)14	325285	325298	p1	(C)13	412647	412659	p1	(A)10	345857	345866	p1	(A)10	359054	359063
p1	(T)10	423103	423112	p1	(A)10	325816	325825	p1	(A)10	413177	413186	p1	(G)10	346322	346331	p2	(TA)7	452	465
p2	(TC)5	81945	81954	p1	(C)10	351343	351352	p1	(A)10	420234	420243	p1	(G)10	363675	363684	p2	(TA)5	16514	16523
p2	(GA)5	86537	86546	p1	(C)11	351905	351915	p1	(A)10	436965	436974	p2	(TA)5	15862	15871	p2	(AG)5	84443	84452
p2	(AT)5	86849	86858	p2	(TA)9	36394	36411	p1	(T)10	442196	442205	p2	(CT)5	81183	81192	p2	(TA)11	100637	100658
p2	(AT)5	87821	87830	p2	(CT)5	52594	52603	p2	(CT)5	25896	25905	p2	(TA)9	86251	86268	p2	(AG)5	132936	132945
p2	(GA)5	93433	93442	p2	(TA)5	120620	120629	p2	(AC)5	93848	93857	p2	(TA)7	105765	105778	p2	(TC)5	139101	139110
p2	(GA)5	97487	97496	p2	(TA)7	136682	136695	p2	(TA)5	135520	135529	p2	(TC)5	127149	127158	p2	(AG)5	141277	141286
p2	(TC)5	126213	126222	p2	(GA)5	148691	148700	p2	(AG)5	202058	202067	p2	(CT)5	138569	138578	p2	(AG)8	143415	143430
p2	(TA)7	160754	160767	p2	(TC)5	151879	151888	p2	(AG)5	207288	207297	p2	(GA)5	166669	166678	p2	(TC)5	170850	170859
p2	(CT)5	173505	173514	p2	(AT)5	158613	158622	p2	(AG)5	220432	220441	p2	(GA)5	202954	202963	p2	(GA)5	202000	202009
p2	(AT)5	181416	181425	p2	(AT)5	159585	159594	p2	(TC)5	226593	226602	p2	(AT)5	203266	203275	p2	(AG)5	226402	226411
p2	(AG)5	188998	189007	p2	(CT)5	159896	159905	p2	(CT)5	238982	238991	p2	(AT)5	204238	204247	p2	(AG)5	229877	229886
p2	(TC)5	195163	195172	p2	(AG)5	188950	188959	p2	(TC)5	265383	265392	p2	(TC)5	216091	216100	p2	(GA)5	242763	242772
p2	(AG)5	197339	197348	p2	(AT)5	223899	223908	p2	(CT)5	300700	300709	p2	(TC)8	235252	235267	p2	(AG)5	252622	252631
p2	(AG)8	199477	199492	p2	(CT)5	264673	264682	p2	(AT)5	302220	302229	p2	(CT)5	237397	237406	p2	(TC)5	296989	296998
p2	(TC)5	226912	226921	p2	(AT)5	272584	272593	p2	(TA)7	305383	305396	p2	(AG)5	239572	239581	p2	(AT)5	303753	303762
p2	(GA)5	258106	258115	p2	(AG)5	280166	280175	p2	(TA)9	328744	328761	p2	(CT)5	245738	245747	p2	(AT)5	304725	304734
p2	(AG)5	282509	282518	p2	(TC)5	286335	286344	p2	(CT)5	356346	356355	p2	(AT)5	253320	253329	p2	(CT)5	305036	305045
p2	(AG)5	285984	285993	p2	(AG)5	288511	288520	p2	(AG)5	375859	375868	p2	(AG)5	261231	261240	p2	(GA)5	331497	331506
p2	(GA)5	298879	298888	p2	(AG)8	290649	290664	p2	(AG)8	377997	378012	p2	(TC)5	262147	262156	p2	(AT)5	364095	364104
p2	(TA)9	332852	332869	p2	(TC)5	318086	318095	p2	(TC)5	405444	405453	p2	(CT)5	275964	275973	p2	(AG)5	386754	386763
p2	(AG)5	340333	340342	p2	(GA)5	349285	349294	p2	(TC)5	420744	420753	p2	(GA)5	307166	307175	p2	(AG)5	388505	388514
p2	(TA)5	353142	353151	p2	(TC)5	371623	371632	p2	(GA)5	439801	439810	p2	(AT)5	350897	350906	p3	(GAA)4	10625	10636
p2	(AT)5	379561	379570	p2	(AG)5	376770	376779	p2	(AT)5	440113	440122	p3	(TTG)4	17496	17507	p3	(CAA)4	14878	14889
p2	(TA)6	409130	409141	p2	(AG)5	380245	380254	p2	(AT)5	441085	441094	p3	(GTT)5	45141	45155	p3	(AAC)5	63962	63976
p2	(CT)5	412432	412441	p3	(GTT)5	73057	73071	p2	(GA)5	446697	446706	p3	(CAA)4	96289	96300	p3	(CTT)4	151477	151488
p3	(GTT)5	9021	9035	p3	(TTG)4	122254	122265	p3	(TAT)4	7684	7695	p3	(TAA)4	119797	119808	p3	(AGC)4	167357	167368
p3	(TTG)4	46646	46657	p3	(CTT)4	126506	126517	p3	(TTG)4	17481	17492	p3	(GAA)5	121397	121411	p3	(ACT)6	249879	249896
p3	(ATA)4	139292	139303	p3	(TAT)4	183284	183295	p3	(GAA)4	129633	129644	p3	(AGT)6	141305	141322	p3	(TTC)5	269746	269760
p3	(GAA)4	170931	170942	p3	(TTG)4	241976	241987	p3	(CAA)4	133884	133895	p3	(ATA)4	179514	179525	p3	(TTA)4	271349	271360
p3	(CTT)4	207539	207550	p3	(CTT)4	298711	298722	p3	(AAC)5	182987	183001	p3	(GCT)4	310657	310668	p3	(TAT)4	328475	328486
p3	(AGC)4	223419	223430	p3	(AGC)4	314593	314604	p3	(TAT)4	246289	246300	p3	(GAA)4	326539	326550	p4	(GGTC)3	5599	5610
p3	(TTG)4	322363	322374	p4	(TTCT)3	996	1007	p3	(CTT)4	300905	300916	p3	(CTT)4	387149	387160	p4	(TTTA)3	31293	31304
p3	(AAG)4	391666	391677	p4	(ATCA)3	1596	1607	p3	(CTT)4	344573	344584	p4	(ATAA)3	969	980	p4	(TTCA)3	35735	35746
p3	(GAA)5	407230	407244	p4	(ATAA)3	6734	6745	p3	(CTT)4	386059	386070	p4	(GCTA)3	3743	3754	p4	(GCTA)3	41785	41796
p3	(AGT)6	415168	415185	p4	(TCTA)3	7819	7830	p3	(AGC)4	401951	401962	p4	(TTTC)3	9121	9132	p4	(CTTT)3	57684	57695
p4	(CGCC)3	10770	10781	p4	(CTTA)3	13024	13035	p4	(TTCT)3	5252	5263	p4	(CTAG)3	25373	25384	p4	(GGCG)3	62216	62227
p4	(AAAG)3	15302	15313	p4	(AATG)3	33424	33435	p4	(GAAA)3	12268	12279	p4	(GAAT)3	31421	31432	p4	(AGGG)3	83949	83960
p4	(CTAG)3	31370	31381	p4	(CTTT)3	42607	42618	p4	(CATT)3	17227	17238	p4	(CGCC)3	46890	46901	p4	(TCTA)4	92148	92163
p4	(GAAT)3	37418	37429	p4	(ATAG)4	44882	44897	p4	(TAAG)3	60440	60451	p4	(AAAG)3	51422	51433	p4	(GAAA)3	94427	94438
p4	(ATAA)3	41865	41876	p4	(CGCC)3	74806	74817	p4	(TAGA)3	65645	65656	p4	(CTTT)3	92464	92475	p4	(CATT)3	103622	103633
p4	(GCTA)3	44639	44650	p4	(AAAG)3	79338	79349	p4	(TCAC)3	67084	67095	p4	(ATAG)4	94739	94754	p4	(TCTT)3	162038	162049
p4	(TCAC)3	53696	53707	p4	(CTAG)3	95235	95246	p4	(GTGA)3	72671	72682	p4	(AATG)3	96543	96554	p4	(TTAA)3	163027	163038
p4	(GTGA)3	59295	59306	p4	(GAAT)3	101283	101294	p4	(ACAA)3	75520	75531	p4	(GGTC)3	110918	110929	p4	(CTCC)3	163885	163896
p4	(ACAA)3	62145	62156	p4	(ATAA)3	105727	105738	p4	(TCGC)3	86775	86786	p4	(TTAT)3	116293	116304	p4	(TGAC)3	173327	173338
p4	(TCGC)3	73197	73208	p4	(GCTA)3	108501	108512	p4	(TGGA)3	87248	87259	p4	(TTCT)3	132653	132664	p4	(CGAT)3	174062	174073
p4	(TGGA)3	73670	73681	p4	(TTTC)3	113879	113890	p4	(GGAA)3	94845	94856	p4	(GATT)3	132869	132880	p4	(GGAT)3	175248	175259
p4	(TAGA)3	74444	74455	p4	(GACC)3	131533	131544	p4	(AAAG)3	102089	102100	p4	(ATTG)3	146420	146431	p4	(TCAT)3	208198	208209
p4	(AATG)3	92229	92240	p4	(CCTT)3	152165	152176	p4	(TATT)4	102520	102535	p4	(AGAA)3	147023	147034	p4	(AAGA)3	208433	208444
p4	(AGAA)3	96166	96177	p4	(TTCA)3	154231	154242	p4	(AGAA)3	142253	142264	p4	(TAAG)3	156087	156098	p4	(CTAT)3	214851	214862
p4	(AAGG)3	97199	97210	p4	(GTCT)3	171569	171580	p4	(CTAG)3	147629	147640	p4	(TAGA)3	161292	161303	p4	(TTTC)3	228429	228440
p4	(GAAA)3	141721	141732	p4	(TTCT)3	180852	180863	p4	(TTTA)3	150334	150345	p4	(AATG)3	164313	164324	p4	(TTCT)3	244168	244179
p4	(AGAC)3	150998	151009	p4	(TCAC)3	200720	200731	p4	(TTCA)3	154775	154786	p4	(AAGG)3	166381	166392	p4	(ATCA)3	244768	244779
p4	(GGTC)3	165905	165916	p4	(GTGA)3	206335	206346	p4	(GCTA)3	160826	160837	p4	(GAAA)3	181943	181954	p4	(AATC)3	258320	258331
p4	(AAGA)3	174728	174739	p4	(ACAA)3	209185	209196	p4	(CTTT)3	176732	176743	p4	(AGAC)3	191229	191240	p4	(AAGA)3	258535	258546
p4	(AAAG)3	180526	180537	p4	(TCGC)3	220232	220243	p4	(GGCG)3	181264	181275	p4	(TCAC)3	217610	217621	p4	(ATAA)3	274856	274867
p4	(TAGT)3	182146	182157	p4	(TGGA)3	220705	220716	p4	(TTAT)3	203860	203871	p4	(ACTA)3	252588	252599	p4	(TCTA)3	275941	275952
p4	(TCTT)3	218102	218113	p4	(CGGG)3	227427	227438	p4	(AATC)3	212986	212997	p4	(CTTT)3	254208	254219	p4	(CTTA)3	281072	281083
p4	(TTAA)3	219089	219100	p4	(ATAC)3	234257	234268	p4	(AAGA)3	213201	213212	p4	(TCTT)3	260006	260017	p4	(CCTT)3	297275	297286
p4	(CTCC)3	219947	219958	p4	(CATT)3	241722	241733	p4	(TTTA)4	231190	231205	p4	(TTTA)4	268181	268196	p4	(TTCA)3	299341	299352
p4	(TGAC)3	229389	229400	p4	(AAGA)3	265896	265907	p4	(TCTT)3	232533	232544	p4	(TCTT)3	269524	269535	p4	(GTCT)3	316760	316771
p4	(CGAT)3	230118	230129	p4	(AAAG)3	271694	271705	p4	(ATGA)3	232768	232779	p4	(ATGA)3	269759	269770	p4	(TTCT)3	326043	326054
p4	(GGAT)3	231299	231310	p4	(TAGT)3	273314	273325	p4	(AAAT)3	237697	237708	p4	(CATC)3	302775	302786	p4	(GTGA)3	346525	346536
p4	(TTTA)3	259387	259398	p4	(TCTT)3	309275	309286	p4	(GTAT)3	272873	272884	p4	(ATCG)3	303957	303968	p4	(ACAA)3	349375	349386
p4	(TCAT)3	264305	264316	p4	(TTAA)3	310263	310274	p4	(GCCC)3	279740	279751	p4	(GTCA)3	304692	304703	p4	(TCGC)3	360428	360439
p4	(AAGA)3	264540	264551	p4	(CTCC)3	311121	311132	p4	(TCAA)3	298044	298055	p4	(TTAA)3	314988	314999	p4	(TGGA)3	360901	360912
p4	(AATA)4	265877	265892	p4	(TGAC)3	320557	320568	p4	(GGTC)3	310530	310541	p4	(AAGA)3	315976	315987	p4	(CGGG)3	367623	367634
p4	(CTAT)3	270958	270969	p4	(CGAT)3	321292	321303	p4	(TCTA)4	320257	320272	p4	(CATT)3	335514	335525	p4	(ATAC)3	374453	374464
p4	(TTTC)3	284536	284547	p4	(GGAT)3	322473	322484	p4	(GAAA)3	322536	322547	p4	(TCGC)3	347230	347241	p4	(TCTT)3	385529	385540
p4	(CATT)3	322109	322120	p4	(TCAT)3	355484	355495	p4	(CATT)3	331720	331731	p4	(TGGA)3	347703	347714	p4	(TCAC)3	404144	404155
p4	(TCTA)4	324365	324380	p4	(AAGA)3	355719	355730	p4	(CTCA)3	338235	338246	p4	(CGGG)3	354425	354436	p5	(ATTAC)3	47349	47363
p4	(GAAA)3	326644	326655	p4	(AATA)4	357056	357071	p4	(TTAT)3	343222	343233	p4	(ATAC)3	361255	361266	p5	(GTAAA)4	101633	101652
p4	(AGAA)3	359879	359890	p4	(CTTT)3	367316	367327	p4	(GTAA)3	346625	346636	p4	(GTGA)3	362682	362693	p5	(TCCTT)3	245152	245166
p4	(GTAT)3	369201	369212	p4	(TTTC)3	378797	378808	p4	(TTCT)3	350238	350249	p4	(ACAA)3	365533	365544	p5	(ACTAG)3	299981	299995
p4	(GCCC)3	376030	376041	p5	(TCCTT)3	1980	1994	p4	(ATCA)3	350838	350849	p5	(GTAAT)3	61754	61768	p6	(TCCAAA)3	125706	125723
p4	(AATG)3	386780	386791	p5	(TTTAC)3	35405	35419	p4	(ATAG)3	366556	366567	p5	(TTTAC)3	95288	95302
p4	(ACTT)3	389612	389623	p5	(GTAAT)3	89669	89683	p4	(TCTT)3	396630	396641	p5	(AAGGA)3	146035	146049
p4	(ATAA)3	393018	393029	p5	(ACTAG)3	154871	154885	p4	(TTAA)3	397621	397632	p5	(CTAGT)3	163672	163686
p4	(AGTG)3	398003	398014	p5	(GTAAA)3	239192	239206	p4	(CTCC)3	398479	398490	p5	(GTAAA)3	337325	337339
p4	(TTAT)3	402162	402173	p6	(TTTGGA)3	244870	244887	p4	(TGAC)3	407918	407929	p6	(TCCAAA)3	103633	103650
p4	(ATTG)3	420283	420294					p4	(CGAT)3	408653	408664
p4	(AGAA)3	420885	420896					p4	(GGAT)3	409834	409845
p4	(TAGA)3	422120	422131					p4	(CCTT)3	421030	421041
p4	(TAAG)3	422797	422808					p4	(CTTT)3	422061	422072
p5	(GTAAT)3	25804	25818					p4	(AGAC)3	428012	428023
p5	(CTAGT)3	91588	91602					p4	(AATG)3	445493	445504
p5	(GTAAA)3	319579	319593					p5	(ATTAC)3	166396	166410
p5	(TTTAC)3	388761	388775					p5	(TTTTG)3	198455	198469
p5	(AAGGA)3	419898	419912					p5	(TCTTT)3	292109	292123
p6	(TTTGGA)3	302067	302084					p5	(TCCTT)3	351222	351236
								p5	(CTAGT)3	444852	444866
								p6	(TCCAAA)3	318068	318085
								p6	(ATCAAA)3	356986	357003

## Sheet: Table S4
Table S4. The distribution of tandem repeats in five cherry mitogenomes.
P. campanulata					P. fruticosa					P. mahaleb					P. pseudocerasus					P. speciosa
Start (bp)	End (bp)	Size (bp)	Copy number	Score	Start (bp)	End (bp)	Size (bp)	Copy number	Score	Start (bp)	End (bp)	Size (bp)	Copy number	Score	Start (bp)	End (bp)	Size (bp)	Copy number	Score	Start (bp)	End (bp)	Size (bp)	Copy number	Score
18165	18382	34	6.4	99	1564	1613	25	2	80	21444	21506	21	3	100	1040	1106	21	3.2	61	29464	29518	18	3.1	64
35153	35210	17	3.4	78	23364	23442	39	2	95	35444	35486	17	2.5	84	1034	1132	42	2.4	84	32971	33012	19	2.2	91
36414	36440	14	1.9	100	42824	42866	16	2.7	82	50012	50090	39	2	95	29156	29213	17	3.4	78	36727	36753	14	1.9	100
40158	40199	19	2.2	91	48135	48197	21	3	95	58813	58871	28	2.1	100	30417	30443	14	1.9	100	37957	38014	17	3.4	78
41936	42002	21	3.2	61	99018	99075	17	3.4	78	83188	83228	22	1.9	80	34158	34199	19	2.2	91	72249	72433	68	2.7	67
41930	42028	42	2.4	84	100279	100305	14	1.9	100	83626	83762	30	4.6	100	71666	71728	21	3	95	88849	88911	21	3	95
69813	69853	22	1.9	80	104020	104061	19	2.2	91	86590	86750	30	5.4	100	92681	92723	16	2.7	82	94180	94222	16	2.7	82
102957	103035	39	2	95	105798	105864	21	3.2	61	94639	94684	23	2	87	119622	119662	17	2.4	87	114362	114401	12	3.3	78
112645	112684	20	2	90	105792	105890	42	2.4	84	100391	100454	30	2.1	88	127697	127728	14	2.3	83	195427	195467	17	2.4	87
149012	149056	22	2	82	164488	164530	18	2.4	81	100677	100726	25	2	88	146416	146465	25	2	80	244736	244785	25	2	80
156627	156668	21	2	100	165910	165951	21	2	100	120958	120997	12	3.3	78	172167	172245	39	2	95	271472	271526	19	2.9	78
158048	158090	18	2.4	81	173522	173566	22	2	82	142308	142399	46	2	85	189243	189287	22	2	82	271495	271535	17	2.4	87
173630	173663	17	2	94	216848	216888	22	1.9	80	152012	152053	19	2.2	91	196858	196899	21	2	100	291420	291498	39	2	95
251533	251573	17	2.4	87	264798	264831	17	2	94	155767	155793	14	1.9	100	198279	198321	18	2.4	81	309679	309721	18	2.4	81
325396	325431	15	2.4	81	342712	342752	17	2.4	87	156998	157055	17	3.4	78	217329	217432	42	2.5	98	311101	311142	21	2	100
326397	326439	16	2.7	82	367242	367271	14	2.1	93	191273	191457	68	2.7	67	217388	217412	11	2.3	100	318713	318757	22	2	82
344739	344801	21	3	95						198783	198815	15	2.2	88	227134	227173	20	2	90	333594	333631	19	2	84
359934	360025	46	2	85						201909	201942	17	2	94	261082	261115	17	2	94	357043	357083	22	1.9	80
370312	370365	27	2	79						251582	251681	26	3.8	100	282507	282549	17	2.5	84	386605	386638	17	2	94
376608	376667	29	2.1	81						251823	251862	20	2	90	343822	343862	22	1.9	80	402033	402072	20	2	90
405493	405533	17	2.4	87						273317	273369	20	2.7	68	344260	344336	30	2.6	100
420279	420328	25	2	80						274023	274076	27	2	79
										282810	282845	17	2.1	84
										283228	283261	16	2.1	94
										294913	294964	25	2.1	79
										302453	302520	30	2.3	100
										321288	321323	15	2.4	81
										322289	322331	16	2.7	82
										350806	350855	25	2	80
										374358	374412	18	3.1	64
										389350	389386	13	2.8	83
										426026	426070	22	2	82
										433647	433688	21	2	100
										435068	435110	18	2.4	81
										438637	438773	29	4.7	99
			6.4
			3.4
			1.9
			2.2
			3.2
			2.4
			1.9
			2
			2
			2
			2
			2.4
			2
			2.4
			2.4
			2.7
			3
			2
			2
			2.1
			2.4
			2

## Sheet: Table S5
Table S5. The distribution of dispersed repeats in five cherry mitogenomes.
P. campanulata				P. fruticosa				P. mahaleb				P. pseudocerasus				P. speciosa
Type	Length (bp)	The starting site of the first part (bp)	The starting site of the second part (bp)	Type	Length (bp)	The starting site of the first part (bp)	The starting site of the second part (bp)	Type	Length (bp)	The starting site of the first part (bp)	The starting site of the second part (bp)	Type	Length (bp)	The starting site of the first part (bp)	The starting site of the second part (bp)	Type	Length (bp)	The starting site of the first part (bp)	The starting site of the second part (bp)
F	1705	171318	399609	P	1489	26037	137460	P	1705	303126	347184	P	1806	114447	327387	P	1807	105855	339573
P	624	51948	364109	P	606	35282	238722	F	538	66015	203966	P	573	95195	336858	F	299	108084	343603
F	417	74198	421874	P	597	35291	238722	P	452	203198	250262	F	258	99108	161461	F	217	108193	343712
F	414	83207	428134	P	576	35312	238722	P	434	203216	250262	P	217	331543	384887	F	212	108180	343699
P	399	323525	381693	F	369	28458	262202	P	376	203274	250262	P	212	331530	384905	F	200	108210	343729
P	366	105914	322917	F	366	20117	242530	P	366	18035	52969	P	200	331560	384887	P	196	9848	380534
F	333	251732	408447	F	320	28507	262251	F	352	66211	204162	F	194	68177	341092	P	194	78350	354313
P	320	51619	347547	F	303	28524	262268	P	258	18143	52969	P	174	85568	99607	P	173	78371	354313
F	313	74612	427821	F	258	20225	242638	P	255	91484	374395	F	165	68351	341266	P	165	78205	354487
P	237	106043	322917	F	235	28592	262336	F	244	114806	336397	F	161	1182	147540	P	162	78382	354313
P	235	94234	146756	F	198	199575	370803	P	235	1	423770	F	151	68372	341287	P	160	9884	380534
F	223	300288	388842	F	194	58502	214123	F	230	114776	336367	F	147	1171	147529	P	153	31803	242533
P	205	319510	388638	F	175	45338	243139	F	217	114789	336380	P	143	227975	370318	P	149	104935	375163
F	196	132680	170154	F	160	58676	214297	P	196	14158	128701	F	126	68397	341312	P	144	31812	242533
P	194	67083	334239	F	153	105075	148461	F	194	31801	80458	F	125	148762	221563	P	142	344926	409159
F	179	18169	18203	F	149	31972	234967	P	179	14175	128701	F	124	148763	387517	P	139	275644	402873
P	179	319335	333374	F	146	58697	214318	P	176	18643	319640	F	124	221564	387517	P	136	104922	375189
P	165	67257	334094	F	141	205735	264017	F	160	65940	349030	P	119	332744	361965	P	132	11011	402865
F	160	132716	170190	P	139	7522	199449	P	154	14200	128701	F	118	85450	370140	F	127	30631	147527
P	157	83974	111656	F	136	31998	234993	P	153	91732	374212	F	118	97964	369997	P	125	80060	353982
F	156	252075	408790	F	132	125999	199441	F	149	272024	333033	F	114	97983	370016	F	124	11011	275659
F	153	41213	298649	F	125	56861	213792	P	145	91740	374212	F	110	68343	341258	P	118	104966	375163
P	151	67278	334087	P	124	7537	126007	F	144	31996	80653	F	108	66547	362116	P	110	78268	354479
P	149	368352	385328	F	121	58722	214343	P	141	72071	202581	F	107	98978	148888	F	107	9129	121747
F	148	74117	429252	P	118	213649	240193	P	139	65813	250830	P	107	105206	385635	P	107	77571	354161
F	145	18169	18237	F	114	28392	262136	P	136	91749	374212	F	106	154793	164907	F	106	282270	298653
P	136	368339	385354	P	114	213668	240178	F	136	272011	333020	F	103	1155	147513	P	105	11143	150565
F	131	252050	408765	F	107	59363	213971	F	132	130019	250845	P	101	872	148662	P	101	31300	274906
F	130	252067	408782	F	107	127906	248738	F	131	86589	86619	P	96	164106	316303	P	96	161625	299464
P	126	299197	347421	F	105	125894	297799	F	126	32021	80678	F	95	49204	85997	F	96	275660	282271
P	126	67303	334087	F	105	58668	214289	F	126	142701	246841	F	94	281950	341739	P	96	282271	402900
P	126	127878	293328	P	103	148736	371487	P	126	203147	250639	F	91	1259	147617	F	95	59817	100816
P	125	66752	335949	F	101	6784	105630	F	125	30160	80127	P	91	46746	377797	P	94	195929	354960
F	125	299345	382114	F	99	28424	262168	F	123	31975	80632	F	90	205991	371456	F	93	77505	84814
P	118	368383	385328	F	97	31110	262931	P	122	65815	130019	F	90	245764	377798	P	91	62279	115405
P	118	66609	320580	P	96	154354	308862	P	121	91764	374212	P	89	331434	385124	P	91	73994	344987
P	114	66628	320565	F	95	36140	77120	F	118	272055	333064	P	87	74957	208026	F	90	115405	132828
F	111	18169	18271	P	94	214765	343214	F	110	31967	80624	F	83	346239	350518	F	89	243084	344839
P	110	67249	334157	F	93	52138	59443	F	108	114680	336271	F	81	1371	147729	F	89	344838	409300
F	108	299362	382131	P	91	62956	264007	F	107	32667	80306	F	81	369731	371373	F	88	243084	409301
P	107	106173	322917	P	91	74662	255096	F	107	83625	83655	P	80	164122	316303	P	87	85532	396486
P	107	169435	305935	P	90	187632	262930	F	107	127982	314109	F	79	1380	147738	P	87	107262	333731
F	105	50286	206627	P	90	255097	280058	P	105	130151	385147	F	78	154821	164935	F	87	333731	339886
P	101	41768	402021	P	89	31110	187632	P	104	91092	374885	P	77	39	261753	P	83	62287	115405
P	97	94482	146630	F	87	51426	196938	F	101	86589	86649	F	77	245777	377811	F	82	359436	363716
F	96	92022	217689	P	86	148646	371590	F	101	150341	203719	P	76	332670	371455	P	82	74003	344987
F	96	252198	408913	F	83	219241	223520	F	99	438645	438674	P	76	46746	245778	P	82	239779	362440
F	95	299375	382144	F	83	199690	370918	P	97	264	423660	P	75	205991	332670	F	81	74004	409159
P	95	13084	333027	P	82	145707	222244	F	96	59164	65840	F	74	35943	247864	F	81	59835	100834
P	94	67730	252035	P	81	62956	205735	P	96	59164	250846	F	74	1390	147748	P	80	161641	299464
P	94	67730	408750	F	81	213383	263933	P	96	59164	130020	F	73	1636	382088	P	80	345071	353574
F	93	66945	299197	P	78	62969	264007	F	96	396217	445286	F	71	24352	291554	P	79	195944	354960
P	93	66945	347454	F	78	14214	153543	F	95	142738	246878	P	71	190164	283166	F	78	333740	339895
P	93	74143	160108	F	77	52154	59459	F	95	178865	328919	F	69	68454	341369	F	77	282299	298682
P	93	160108	429278	P	77	255110	280058	F	94	81105	244964	P	68	164028	277060	P	76	62294	132828
P	91	10626	312293	F	77	14243	153572	P	91	193018	202641	F	63	1405	147763	P	75	11173	150565
P	90	188890	312294	F	76	74662	280058	P	87	24735	257321	P	62	334140	369111	F	74	73099	130744
P	88	74028	352081	P	74	63868	277974	P	87	65850	130019	F	61	35011	175124	F	71	42746	186407
F	87	118143	341422	F	73	106394	259387	P	87	91350	374684	P	61	59469	153990	P	69	11074	402865
P	83	72206	379865	F	73	167993	364686	P	86	59174	130020	P	61	331743	384843	P	68	200845	299570
F	83	299387	382156	P	71	94214	333633	P	86	89984	302317	F	58	51035	54291	P	68	107281	333731
F	82	18164	18300	P	71	172573	342021	P	86	91977	374032	F	58	204537	330097	P	67	403857	407159
F	82	295895	381142	F	69	58774	214395	F	85	203966	349105	F	58	24328	276988	P	65	317768	403859
F	81	58695	348546	P	68	62969	205735	P	84	91112	374885	P	58	59378	154078	F	65	317768	407159
F	80	92038	217705	P	68	154460	348130	F	81	119199	197786	F	57	338311	377810	F	65	275691	282302
F	76	10626	188890	P	67	200433	203735	F	81	72071	193028	F	57	1322	147680	P	65	282302	402900
P	74	94505	146630	P	65	172577	200435	F	81	66487	204438	F	57	49248	86041	F	65	11043	282302
P	74	51771	186806	F	65	172577	203735	F	81	178883	328937	F	56	245777	338312	F	63	46033	301947
F	74	186806	347641	F	65	200435	342023	P	80	85671	302243	P	55	46767	338313	P	62	102248	352953
F	73	42532	316584	P	65	203735	342023	F	80	396233	445302	P	55	221232	282054	F	61	11074	275722
P	71	30349	242454	P	63	90935	156837	F	80	99054	240286	F	54	31773	62133	F	61	30763	80260
F	71	149933	250842	F	62	34746	212763	F	77	83625	83685	F	53	24369	47117	P	61	49586	283118
P	69	67360	334087	P	62	148674	371586	P	77	203120	250715	F	53	47117	291571	P	61	150629	298735
F	68	91944	256951	F	61	15062	87384	P	75	130181	385147	P	53	190167	228980	F	61	11012	282271
F	68	173020	348443	P	61	153625	297863	P	74	287	423660	F	53	228980	283181	F	61	108393	343912
P	67	53409	56711	F	60	167982	364675	F	74	142635	246769	F	53	1351	147709	F	60	234384	269613
F	67	421874	429333	F	58	78951	82207	F	74	251581	251607	P	52	25321	316680	F	58	54767	58023
F	67	252232	408947	F	58	14977	87293	F	74	192123	218267	F	52	35147	261656	P	58	303404	342266
F	65	53411	149935	F	58	30166	158264	F	74	142759	246899	F	52	201906	245797	F	58	42783	200927
F	65	53411	250844	P	58	94190	348212	P	72	91365	374684	F	52	201906	377831	P	58	49680	283033
P	65	56711	149935	P	57	145732	222244	P	71	44171	161787	P	52	974	148610	P	57	115426	376195
P	65	56711	250844	F	57	235999	255109	F	71	86589	86679	P	51	186645	190170	P	57	239804	362440
P	64	93311	300425	F	57	36184	77164	F	70	438645	438703	F	51	186645	283180	F	57	234316	269555
P	64	93311	388979	P	56	236000	280079	F	69	32078	80735	P	51	190167	219489	P	56	132849	376196
P	64	127940	293328	P	55	74683	236001	P	68	240075	445208	F	51	219489	283183	P	56	107293	333731
F	63	27070	89572	F	55	200181	343149	F	65	66799	426949	P	50	46751	201908	P	55	62315	115405
F	63	108036	410518	F	55	14265	153594	F	64	114849	446575	P	50	164881	327337	P	55	62315	132828
F	63	299323	382092	F	54	90048	101635	F	64	336440	446575	F	50	186646	228980	F	55	62294	376197
F	62	65723	388102	F	53	75033	94231	P	64	122001	181327	F	50	319660	346287	F	55	195864	403605
F	62	83248	92882	P	53	75033	333634	F	64	204496	215173	F	50	9518	207308	F	54	35342	46929
F	62	92882	428175	P	53	172588	296883	P	63	165081	442836	P	50	78556	200084	F	53	42747	61946
F	62	41981	421306	F	53	200436	296883	F	63	122001	220351	P	50	86169	179716	F	53	61946	186408
P	61	299263	340736	P	53	203746	296883	P	63	181328	220351	P	49	23918	279675	P	53	150637	298735
P	61	23519	111274	F	53	296883	342024	P	62	92001	374032	P	49	59481	153990	P	53	78325	354479
F	61	92786	206691	F	53	187673	221816	F	62	59214	446146	P	49	154372	200448	P	53	149649	317779
P	60	290500	407316	P	52	63072	264204	P	62	79098	330346	F	49	1471	147829	F	53	149649	403860
F	60	340737	347421	F	52	95183	308529	F	62	178848	328902	F	49	369717	371359	P	53	149649	407170
F	58	14915	18341	P	52	154398	308862	F	61	25447	32747	F	49	46746	219479	P	52	41796	161292
P	58	88120	383518	F	52	6885	105732	F	61	58330	168633	P	49	219479	245805	P	52	73917	387179
P	58	23428	111362	P	51	172587	176112	F	61	99100	240332	P	49	219479	377839	F	52	115410	306041
P	58	30325	257033	F	51	172590	202599	F	61	385211	446050	F	48	186648	219489	F	52	132833	306041
F	57	295920	381167	F	51	176112	200439	F	60	333966	349438	P	48	278225	329832	P	52	31247	275007
P	57	312306	367412	P	51	176112	203745	F	58	173814	177071	F	48	219492	228985	P	51	317778	321303
P	57	13128	333021	F	51	176112	342027	F	58	334934	441384	P	48	201914	219480	F	51	317781	406023
P	57	290432	407377	P	51	200436	202599	F	58	58418	168727	P	48	201381	276807	F	51	321303	403863
F	56	188911	367412	F	51	202599	203748	P	58	161824	240003	F	47	344259	344289	P	51	321303	407169
F	55	83917	92823	P	51	202599	342024	F	56	59155	446087	P	47	97884	164801	P	51	403860	406023
F	55	92873	401313	P	51	31095	221828	F	55	28059	375662	F	47	97888	369914	F	51	406023	407172
P	55	127949	293328	F	50	176112	296886	P	55	66545	245068	P	47	200671	228936	P	50	62315	306041
F	55	10647	367412	F	50	36312	183042	F	54	88399	349533	P	47	350828	385519	F	50	73123	130768
F	55	53157	251970	P	50	114276	197693	F	54	154382	165976	P	46	59539	153940	F	50	149652	321303
F	55	53157	408685	P	50	219289	305552	P	53	44188	180994	F	46	148789	154802	P	50	100689	328233
F	54	26183	37770	P	49	14692	162311	F	53	114860	446586	F	46	154802	221590	P	49	43202	198249
F	53	10997	30366	F	49	93780	345534	F	53	161788	180994	F	46	154802	387543	F	49	59863	100862
P	53	10997	242455	F	49	15074	87396	F	53	336451	446586	P	46	8184	296071	P	49	282748	307502
P	53	93322	300425	F	49	213369	263919	F	53	385219	446058	F	46	148839	154852	P	49	62321	406013
P	53	93322	388979	P	49	345	106035	F	53	66800	384231	F	46	154852	221640	F	49	115405	406013
F	53	92794	206699	F	49	74662	202589	F	53	384231	426950	F	46	154852	387593	F	49	132828	406013
F	53	53412	205711	P	49	202589	255138	P	52	160837	395884	F	46	148789	164916	F	49	234299	269538
P	53	56722	205711	F	49	202589	280058	P	52	192941	202483	F	46	148839	164966	P	49	345117	353559
F	53	149936	205711	P	49	221816	262930	F	51	517	66803	F	46	164916	221590	F	48	199700	342001
F	53	205711	250845	P	48	30441	346985	F	51	517	426953	F	46	164916	387543	P	48	321303	406023
F	53	252182	408897	P	48	176112	202599	P	51	66800	68963	F	46	164966	221640	P	48	149649	406026
F	52	31318	217356	P	48	202602	296883	P	51	68963	426950	F	46	164966	387593	F	48	306037	406014
P	52	41870	401969	P	48	31103	221823	F	51	88372	334008	F	45	24341	277001	P	48	22225	184629
P	51	53412	55575	P	48	161379	348403	F	50	192147	218291	P	45	106416	245752	P	48	201118	306570
P	51	53415	146423	F	47	205829	264111	F	50	517	384234	F	45	91878	309411	F	47	275709	282320
F	51	55575	56724	P	47	153708	240344	P	50	7442	328792	P	44	164014	266540	P	47	282320	402900
P	51	55575	149936	P	47	162090	296933	P	50	141817	256603	F	44	204551	330111	F	47	11061	282320
P	51	55575	250845	P	47	213566	240340	F	49	4839	240442	F	44	1124	147482	P	47	149699	307281
F	51	56721	146423	F	47	7587	153593	P	49	58712	437208	P	44	59327	154147	F	47	107731	364026
P	51	146423	149939	P	47	126034	153593	F	49	162243	242689	P	43	164159	316303	F	47	275709	298703
P	51	146423	250848	P	47	153593	199476	P	49	66088	349206	P	43	164801	369914	P	47	298703	402900
F	51	381589	384451	P	47	223830	262814	F	49	119464	197866	F	43	169583	381059	F	47	11061	298703
F	50	186830	347665	P	47	611	6882	F	49	178911	328965	F	43	42550	346131	P	47	243783	275004
P	50	50973	159893	F	47	187625	221768	P	49	204039	349206	P	43	989	148604	P	46	49531	283183
P	50	146424	205714	F	46	7588	14265	F	49	66519	204470	F	43	9633	207449	F	46	11012	298654
P	50	117425	359443	P	46	14265	126034	F	49	59183	446115	F	43	72747	124937	F	46	275660	298654
F	50	139494	332900	P	46	14265	199476	P	49	91932	374114	F	42	35070	227974	F	46	275691	298685
F	49	29915	254355	F	46	15127	87454	P	48	517	68963	F	42	71665	71686	P	46	298654	402950
P	49	23531	111274	F	46	7538	14215	P	48	241239	334669	F	42	789	341786	P	46	298685	402919
F	49	297370	421119	P	46	14215	126084	F	48	251581	251633	P	42	59340	154136	F	46	11043	298685
F	49	10626	55565	P	46	14215	199526	F	48	32099	80756	P	41	35071	370420	F	45	1103	132885
F	49	55565	188890	F	46	112942	329141	P	48	68966	384231	P	41	35803	115612	F	45	31254	243782
P	49	55565	312335	F	46	168020	364713	P	48	68954	438761	F	41	35803	327987	F	45	94979	168568
P	49	290415	407402	F	46	7538	153544	P	48	239822	438141	F	41	47139	277051	P	44	211383	299608
F	48	55575	146426	P	46	126084	153544	F	47	12344	98939	F	41	163913	168654	P	44	31255	275007
F	48	74152	401322	P	46	153544	199526	F	47	83625	83715	P	41	173258	337874	P	44	49745	282978
P	48	160144	401322	F	46	7569	153575	F	47	384281	437431	P	41	331763	384843	F	43	112191	294038
P	48	255806	383793	P	46	126053	153575	F	47	59164	446096	F	41	369771	371413	P	43	161678	299464
F	48	401322	429287	P	46	153575	199495	F	47	65840	446096	P	41	69525	163907	F	43	298822	353756
F	48	18164	18334	P	45	94203	348212	P	47	250895	446096	F	41	85574	323601	P	43	66523	359328
P	48	55578	205711	P	45	135998	280115	P	47	130069	446096	P	41	99734	323601	F	43	87786	266176
F	48	85015	257224	P	45	610	105732	P	47	292488	292488	F	41	194611	309403	F	42	88848	88869
F	48	381597	384459	P	45	42021	315804	F	46	58280	168578	F	41	85570	380646	P	42	31442	355007
F	47	108100	410592	P	44	154498	358669	F	46	66054	349144	P	41	99738	380646	F	41	61936	200881
P	47	66526	320727	F	44	167973	364666	F	46	204005	349144	P	41	164029	334692	F	41	73272	107021
F	47	84305	205761	F	44	14922	87242	P	46	143154	416502	P	41	164342	217067	P	41	73272	340173
F	47	92717	320731	P	43	25982	258358	F	46	65890	446146	F	41	277086	334692	F	41	108413	343932
F	47	299776	379591	F	43	153712	213566	P	46	130020	446146	F	41	1140	147498	F	41	290365	375758
P	46	23589	111224	F	43	160897	215740	P	46	250846	446146	P	41	85572	163910	F	41	294970	299712
F	46	74152	92882	F	43	32091	235086	F	46	65859	446115	F	41	99736	163910	P	41	330639	336030
F	46	83264	92898	F	43	70466	219133	F	46	88325	349433	F	41	133038	346197	P	41	10003	380534
P	46	92882	160146	F	43	6900	105747	P	46	130051	446115	P	41	291548	375151	P	41	91010	299718
F	46	92882	429287	P	43	114391	197559	P	46	250877	446115	F	41	319607	346230	F	41	91660	154385
F	46	92898	428191	P	42	148609	371670	F	45	25463	32763	F	41	332669	348772	F	41	168580	313347
F	46	74152	83248	F	42	48134	48155	F	45	220381	306034	F	40	186739	189767	F	41	91664	112606
F	46	74152	428175	F	42	14935	87255	P	45	91952	374098	P	40	201873	347164	P	41	102800	200846
P	46	83248	160146	F	42	105547	214812	F	45	323088	403162	F	40	14492	342683	F	41	102800	299596
F	46	83248	401322	F	42	124257	370728	P	44	229549	445194	P	40	155752	307947	P	41	299283	387497
F	46	83248	429287	F	42	148610	363009	F	44	334948	441398	F	40	172166	172205	F	41	11143	298755
P	46	160146	428175	F	41	22309	235562	F	44	130107	250933	F	40	206976	340416	P	41	91662	299715
F	46	401322	428175	F	41	26323	63728	F	44	58487	168792	F	40	72730	124920	P	41	118101	186443
F	46	428175	429287	P	41	63728	138622	P	44	150280	302503	F	40	80754	281056	P	41	158379	359427
F	46	41997	421322	P	41	75055	348166	F	44	150296	203675	P	40	83952	170836	P	41	258120	359394
P	45	299279	340736	F	41	149860	154602	P	43	47428	118787	F	40	133046	346205	F	40	306086	360362
P	45	30338	257033	F	41	213423	263973	F	43	59233	446165	P	40	164161	334538	F	40	318192	321220
F	45	161405	188947	P	41	45344	301619	P	43	79901	445981	F	40	168648	284845	P	40	330680	336033
F	45	224630	327196	F	41	45994	154608	F	43	396270	445339	P	40	206026	348773	P	40	17852	355904
P	44	88134	383518	F	41	168156	315816	P	43	85563	185548	P	40	314198	368439	P	40	170037	281377
F	44	91930	267490	P	41	243145	301619	F	43	150282	203661	F	40	316304	334538	F	40	291419	291458
P	44	23377	111431	P	41	34215	154486	F	43	82079	101110	F	40	319608	350510	P	40	378300	397583
P	44	72254	214385	F	41	34215	348131	P	43	141709	256744	P	40	348773	371491	P	40	81643	292788
P	43	66526	92717	F	41	45340	257945	P	43	180712	266521	P	40	348810	371454	F	40	87806	266196
P	43	68705	85502	P	41	154173	187942	F	42	21443	21464	F	39	54442	338906	P	40	102646	161680
F	43	92075	217742	F	41	243141	257945	P	42	81152	150483	P	39	164892	327337	F	40	102646	299465
F	43	100373	315555	F	41	45342	154605	F	41	86589	86709	F	39	173260	205021	P	40	158379	363708
F	43	6430	72098	P	41	125958	153645	F	41	115009	336600	P	39	205021	337874	F	40	163786	352281
P	43	117566	359335	F	41	154605	243143	P	41	180984	240066	P	39	273075	347264	F	40	193147	294977
F	43	11289	127421	P	41	219232	305614	F	41	192296	304291	P	39	109239	170673	P	40	232630	339394
P	43	41885	401963	F	41	252450	333669	P	41	192296	347683	F	39	243214	274133	P	40	243771	275023
F	43	381653	384515	P	41	363009	371670	P	41	418725	445093	F	39	319671	346298	P	39	54635	376790
P	42	50981	159893	F	40	173001	176029	F	41	438645	438732	P	39	4853	302908	P	39	150651	298735
P	42	41685	408755	P	40	236619	367278	P	41	18650	388967	F	39	46756	186648	F	39	204853	360462
F	42	344738	344759	P	40	13329	317273	P	41	19299	445087	P	39	46756	190179	F	39	290365	302939
P	42	23390	111420	F	40	23363	23402	F	41	319768	388967	F	39	46756	283183	F	39	302939	375758
F	42	41685	67777	F	40	119250	215709	P	41	403174	431400	F	39	46802	91877	P	39	307689	403858
F	42	42367	421692	P	40	198035	238094	P	41	18646	119202	P	39	49185	260577	F	39	307689	407186
P	41	11019	256987	P	40	599	6901	P	41	18646	197789	P	39	121498	170145	F	39	3920	292952
F	41	14915	18171	F	40	24732	55363	F	41	119202	319772	P	39	186648	201914	F	39	135429	203796
F	41	14915	18205	P	40	31122	221812	F	41	197789	319772	P	39	186648	245805	F	39	9228	121874
F	41	14915	18239	P	40	31159	221775	F	41	240101	330898	P	39	186648	377839	F	39	59892	386100
F	41	14915	18273	P	40	34370	154355	P	41	330898	445209	F	39	190179	201914	F	39	62275	94986
F	41	14915	18307	F	40	34370	308917	P	41	18648	445090	F	39	190179	245805	P	39	62321	317781
P	41	51631	172483	F	40	149867	340373	F	41	44165	124336	F	39	190179	377839	F	39	62321	321312
P	41	51631	400774	P	40	187455	383007	P	41	80082	349834	P	39	201914	283183	F	39	62321	403872
F	41	91829	99472	F	40	212091	311022	P	41	85629	212786	P	39	245805	283183	P	39	62321	407172
F	41	104048	367865	P	40	221775	262980	P	41	85662	392976	P	39	283183	377839	F	39	115415	317781
F	41	172483	347814	P	40	223512	305614	P	41	130151	446050	P	39	171967	359288	P	39	115415	321312
F	41	347814	400774	F	39	34769	212786	P	41	290586	434019	P	39	245762	309407	P	39	115415	403872
F	41	91823	346900	F	39	82358	236584	F	41	319770	445090	F	39	332707	348810	F	39	115415	407172
F	41	132835	170309	P	39	162498	200434	P	40	434	426550	P	38	30161	126778	F	39	132838	317781
P	41	154380	224642	F	39	162498	203762	P	40	86592	438636	F	38	58925	342718	P	39	132838	321312
P	41	210446	319341	F	39	220266	352139	P	40	86622	438636	P	38	66468	362434	P	39	132838	403872
F	41	210446	333506	P	39	24896	133183	P	40	86652	438636	F	38	158831	163912	F	39	132838	407172
F	41	91945	387571	F	39	282659	351081	P	40	86682	438636	P	38	163910	225754	F	39	234334	269573
F	41	256952	387571	P	39	25424	140318	F	40	50011	50050	F	38	190166	200272	P	39	234390	293480
F	41	315142	319337	F	39	42020	74718	F	40	60106	404631	P	38	200272	283197	P	39	269619	293480
P	41	315142	333510	F	39	74672	172590	P	40	82049	136858	P	38	200273	228995	F	39	306046	317781
F	41	50350	92786	P	39	74672	176121	P	40	256271	269053	F	38	69525	225754	P	39	306046	321312
P	41	72197	214441	P	39	74672	200448	P	40	28662	48681	P	38	91876	377795	P	39	306046	403872
P	41	91826	319339	F	39	74672	203748	P	40	37754	418732	F	38	33183	373802	F	39	306046	407172
F	41	91826	333508	P	39	74672	342036	F	40	78426	398380	F	38	46803	309411	P	39	132881	168578
F	41	242490	309647	F	39	77101	265296	P	40	85637	212779	P	38	46857	62648	P	38	31197	354105
F	40	146517	149536	F	39	109611	322312	F	40	88319	333955	F	38	1043	1085	P	38	36970	264340
P	40	68674	354479	F	39	127875	248679	F	40	114764	336355	P	38	4878	302884	P	38	50153	355939
F	40	102956	102995	P	39	172590	255138	F	40	302291	392976	F	38	62467	164019	F	38	74114	346277
P	40	117093	365324	F	39	172590	280068	P	40	330744	396272	P	38	62467	266541	P	38	149649	307688
F	40	226099	422463	F	39	176121	255138	P	40	330744	445341	P	38	85572	168654	F	38	278374	299716
F	40	65051	219848	P	39	176121	280068	F	39	51105	441868	F	38	99739	168654	F	38	299718	400653
F	40	92077	387726	F	39	200448	255138	P	39	79121	330346	P	38	106359	245837	F	38	307689	317795
P	40	99466	249194	P	39	200448	280068	P	39	86809	236086	F	38	133054	346213	F	38	330639	330682
F	40	101626	337532	P	39	203748	255138	F	39	173682	270564	P	38	147371	148627	P	38	91013	400653
F	40	214441	379916	F	39	203748	280068	F	39	385233	446072	P	38	205991	348810	P	38	94988	115460
F	40	217744	387726	P	39	219300	305552	P	39	48518	308851	F	38	221484	223621	F	38	33948	119453
F	40	381616	384478	F	39	255138	342036	P	39	222921	237156	F	38	228936	238464	P	38	46430	62221
P	39	18492	366835	P	39	280068	342036	F	39	526	438761	P	37	59434	154048	F	38	62275	168575
F	39	53410	160039	F	39	23602	232290	F	39	66812	438761	F	37	109240	342683	P	38	243792	275004
P	39	56738	160039	P	39	280111	315814	P	39	146491	409673	F	37	158832	168654	F	38	1046	132807
F	39	65746	388125	F	38	10252	154606	P	39	195317	303147	P	37	200273	219503	P	38	46611	211388
F	39	73231	260960	P	38	62889	206087	F	39	195317	348829	F	37	219503	228996	F	38	46611	299609
F	39	88604	104050	F	38	86840	160901	P	39	200878	229625	F	37	228996	283197	P	38	91665	294973
F	39	88604	367867	F	38	86840	215744	F	39	426962	438761	F	37	24291	230393	F	38	140180	149708
F	39	92808	206713	P	38	162497	296883	F	39	36108	255336	P	37	54156	60684	F	38	243109	361973
P	39	101463	164226	F	38	162498	172604	F	39	49812	274849	F	37	69524	170147	F	38	344864	361973
F	39	191491	259902	P	38	162498	342023	F	39	128081	314236	F	37	69526	85576	F	38	361973	409326
P	39	10636	53424	P	38	42019	255094	P	39	220377	403172	P	37	69526	99736	F	37	3921	355904
F	39	10636	56724	P	38	620	6882	F	38	36106	70098	F	37	121497	284849	P	37	49645	283084
F	39	10636	146426	P	38	74719	315811	F	38	63184	445092	P	37	163910	323603	F	37	278374	294974
P	39	10636	149948	P	38	74773	90563	F	38	72423	193138	P	37	170674	342683	F	37	307689	406037
P	39	10636	250857	F	38	103045	251101	P	38	82084	169200	F	37	225755	323603	F	37	42841	148252
P	39	10682	327203	F	38	45342	149863	P	38	86712	438638	F	37	248030	274771	P	37	48395	54923
F	39	13065	174128	P	38	90382	154499	F	38	253203	445090	P	37	252007	306922	F	37	91013	91662
F	39	45744	231138	F	38	90382	358674	F	38	302452	302482	F	37	69526	323603	F	37	91015	293480
P	39	53424	188900	F	38	105801	105843	P	38	19299	253203	F	37	85576	225755	F	37	130615	203160
F	39	53424	312335	F	38	109636	322337	P	38	122029	323097	P	37	99736	225755	P	37	154387	299719
F	39	56724	188900	P	38	136062	280037	F	38	181323	403169	P	37	309407	377798	P	37	154387	400654
P	39	56724	312335	F	38	149863	243143	F	38	125688	152989	F	37	323601	380650	F	37	193146	234393
P	39	67785	408750	F	38	287414	296942	P	38	165477	181269	F	37	1042	147442	F	37	193146	269622
F	39	100935	290506	F	37	10252	149864	F	38	220330	305977	F	37	85372	98034	F	37	292953	355904
P	39	100935	407331	F	37	15028	87349	F	38	244852	267717	F	37	85372	370067	F	37	91013	154387
F	39	146426	188900	P	37	133184	215709	F	38	333988	349460	F	37	136985	150363	P	37	91662	400654
P	39	146426	312335	F	37	162498	202613	F	38	18648	418728	P	37	217358	221486	F	37	112606	154389
P	39	149948	188900	P	37	172604	296883	P	38	85645	212773	F	36	42974	332952	P	37	115458	168580
F	39	149948	312335	P	37	202613	296883	P	38	146467	409698	P	36	158831	170148	P	37	80226	353909
P	39	169534	305876	P	37	203762	296883	F	38	165658	229550	P	36	158831	225754	F	37	254177	286769
P	39	188900	250857	F	37	24897	215709	P	38	165658	445199	P	36	163912	170148	F	37	291660	372488
F	39	250857	312335	P	37	25424	45993	P	38	319773	418728	F	36	168653	374986	P	36	66106	105173
P	39	290450	407377	F	37	45346	45995	F	37	58388	168692	P	36	170147	186742	P	36	105172	135431
F	39	102757	371139	F	37	45995	243147	P	37	63185	418729	P	36	170147	189770	F	36	118270	400652
P	39	188943	224640	P	37	82072	88599	P	37	68977	384231	F	36	170148	225754	F	36	118271	294976
F	38	22975	68709	P	37	94153	295486	F	37	82049	308852	F	36	201906	338332	F	36	186349	203159
P	38	22975	85503	P	37	136006	280115	F	37	223096	421450	P	36	217359	223623	F	36	195883	403624
F	38	59047	348656	F	37	140321	340372	F	37	18652	19300	P	36	221251	282054	P	36	278376	293480
F	38	91826	114025	P	37	154609	301621	F	37	19298	47992	P	36	225753	374987	F	36	278376	400653
F	38	91828	425541	P	37	273868	318301	P	37	19300	319770	F	36	243215	332951	P	36	293480	299718
F	38	149935	160040	F	37	277845	350445	P	37	48519	82049	F	36	274773	291647	P	36	293480	400653
F	38	160040	250844	P	37	45995	301621	F	37	161882	382834	F	36	14492	109240	P	36	293481	318193
F	38	160041	205711	F	37	255097	315816	P	37	167442	173970	P	36	69524	186742	P	36	293481	321221
P	38	160108	421874	P	37	257949	301623	F	37	178929	346557	P	36	69524	189770	P	36	306057	376216
F	38	114025	346903	F	37	56783	213719	P	37	218138	237794	P	36	69525	158831	P	36	1102	168578
F	38	312291	327205	P	37	56783	240204	F	37	253203	388969	F	36	81933	237276	P	36	3921	17856
P	38	10683	224637	P	36	10254	25424	F	37	388969	445090	F	36	106415	309410	P	36	49611	283118
P	38	10737	26698	P	36	25424	154608	P	37	18652	253203	F	36	121497	163911	F	36	83666	141370
F	38	39183	308298	P	36	25425	173002	P	37	19300	388969	P	36	121497	225755	P	36	91015	278376
P	38	128617	252203	P	36	25425	176030	F	37	119202	388971	F	36	240428	340665	P	36	91016	318193
F	38	26517	91935	P	36	31847	70890	P	37	122027	403174	F	36	244393	246360	P	36	91016	321221
F	38	26517	267495	F	36	31848	282661	F	37	150191	150233	F	36	274134	332951	P	36	105172	203798
F	38	41939	41981	P	36	149866	252285	F	37	197789	388971	P	36	14492	170675	F	36	132286	134253
F	38	45769	231163	F	36	200200	343168	F	37	253203	319770	P	36	69526	121497	P	36	138218	378549
P	38	99472	319339	F	36	333575	350444	P	37	268078	329690	P	36	121497	323603	F	36	234394	299719
F	38	99472	333511	F	36	10254	45994	F	37	30082	80054	F	36	163911	284849	F	36	234394	400654
F	38	161348	188869	F	36	31848	351083	P	37	54703	208843	P	36	225755	284849	F	36	254315	294609
F	38	196242	205770	F	36	45993	173002	P	37	174278	316639	F	36	994	147394	F	36	269623	299719
P	37	23484	111332	F	36	45993	176030	P	37	290608	434001	P	36	69526	284849	F	36	269623	400654
P	37	55589	160041	P	36	53344	288604	F	36	435	47992	P	36	85576	121497	P	36	17856	292953
P	37	55589	205711	P	36	119250	133185	P	36	47992	426553	F	36	99737	121497	P	36	91014	234394
P	37	56738	205711	F	36	136008	315814	P	36	47993	63184	P	36	284849	323603	P	36	91014	269623
F	37	68674	164227	F	36	140322	154609	P	36	47993	253205	F	36	332681	348784	P	36	154388	234394
F	37	74198	83930	P	36	238343	285452	P	36	47993	445092	P	36	348784	371484	P	36	154388	269623
F	37	74198	92836	F	36	279516	281483	F	36	51111	174967	P	35	42652	324951	F	36	193147	299719
P	37	83930	160109	F	36	24897	119250	F	36	63184	253205	F	35	42974	243216	F	36	193147	400654
F	37	83930	421874	F	36	45995	140322	P	36	66564	245068	F	35	46760	228986	F	36	84806	307815
F	37	83930	429333	P	36	140322	301622	P	36	91890	374169	P	35	53162	205027	P	36	91014	193147
P	37	92836	160109	F	36	154609	340373	P	36	124505	253206	F	35	69218	69524	P	36	91663	234394
F	37	92836	421874	F	36	45346	140322	F	36	124506	418731	F	35	69526	380652	P	36	91663	269623
F	37	92836	429333	F	36	45995	340373	P	36	185131	333271	P	35	91878	309649	P	36	154388	193147
P	37	96752	191666	P	36	52203	162624	P	36	218104	245448	P	35	109240	316457	P	36	232500	339519
F	37	99472	425542	F	36	140322	243147	P	36	222923	333270	F	35	158832	186742	F	36	243118	361982
F	37	13078	389655	P	36	187580	382877	F	36	435	19298	F	35	158832	189770	F	36	344873	361982
P	37	18036	24734	F	36	187643	221786	P	36	19298	426553	F	35	158832	374987	F	36	361982	409335
P	37	30288	204314	P	36	221786	262973	P	36	19299	63184	F	35	163913	186742	F	35	3921	161532
P	37	68674	101464	P	36	301622	340373	P	36	26643	375952	F	35	163913	189770	P	35	55919	302937
F	37	91826	210448	F	35	10254	173003	P	36	46864	208981	F	35	163913	374987	F	35	62321	149661
P	37	100937	346905	F	35	10254	176031	F	36	58355	168658	P	35	168654	170148	F	35	66107	135431
F	37	114025	210448	P	35	10254	252286	F	36	99125	240357	F	35	168654	186742	P	35	66429	153041
P	37	182700	227127	P	35	25425	149866	F	36	130006	375635	F	35	168654	189770	F	35	91015	112606
F	37	186677	259266	F	35	25425	252286	P	36	136862	308852	P	35	168654	225754	F	35	91017	91323
F	37	249193	290509	F	35	42021	315576	F	36	219809	221745	P	35	170148	374987	P	35	94989	168340
P	37	249193	407330	F	35	45687	45993	F	36	237157	333270	P	35	186742	225754	P	35	115419	149661
P	37	319343	346903	F	35	45995	257951	P	36	306033	403172	F	35	186742	374987	F	35	118271	278376
F	37	333508	346903	F	35	70568	300275	F	36	37758	253204	P	35	189770	225754	P	35	118271	293481
P	37	114025	319343	P	35	70890	282661	F	36	37758	445091	F	35	189770	374987	F	35	118271	299718
F	37	114025	333508	P	35	74676	296895	F	36	48520	136862	P	35	201914	228986	F	35	118271	318194
P	37	128978	319533	P	35	133186	308769	P	36	19300	37758	P	35	228986	245805	F	35	118271	321222
F	37	128978	388783	F	35	149866	173003	F	36	37758	388970	P	35	228986	377839	P	35	132842	149661
F	37	210448	346903	F	35	149866	176031	F	36	44264	237796	F	35	274773	316458	P	35	149661	306050
P	37	210450	315146	F	35	154608	173003	F	36	70100	255336	F	35	291647	316458	F	35	161531	186350
F	37	224642	312294	F	35	154608	176031	F	36	88330	333966	P	35	316457	342683	F	35	161531	203160
P	37	66679	336115	P	35	154608	252286	F	36	128193	355372	P	35	14492	316457	F	35	161532	355904
F	37	320591	336115	P	35	173003	252286	P	35	436	63185	F	35	31792	62152	F	35	278376	318194
P	36	6854	385203	P	35	176031	252286	F	35	436	124506	F	35	42974	274135	F	35	278376	321222
F	36	53176	251989	F	35	215709	308769	P	35	436	253206	F	35	46760	219493	P	35	293481	294976
F	36	53176	408704	F	35	255138	296895	F	35	436	418731	P	35	59401	154078	F	35	294976	318194
P	36	91828	100938	P	35	280072	296895	P	35	436	445093	F	35	69218	170147	F	35	294976	321222
F	36	99471	309482	F	35	308768	333576	P	35	14319	128701	P	35	69218	186743	F	35	294976	400653
P	36	100937	146520	F	35	308768	350445	F	35	18992	19298	P	35	69218	189771	F	35	299718	318194
P	36	100937	149539	F	35	10255	140322	P	35	19300	119202	P	35	69525	168654	F	35	299718	321222
P	36	100938	114027	P	35	10255	301623	P	35	19300	197789	P	35	69525	374987	F	35	318194	400653
P	36	100938	425541	F	35	24897	308769	F	35	47993	124506	P	35	106414	309651	F	35	321222	400653
F	36	114027	425541	F	35	25424	301623	F	35	47993	418731	F	35	121498	158831	F	35	1101	168338
F	36	114028	309483	P	35	25426	45687	P	35	63185	124506	P	35	158831	323603	P	35	17857	161532
F	36	186643	408324	F	35	45687	173002	F	35	63185	426553	F	35	170149	323603	P	35	31264	275007
F	36	191493	385204	F	35	45687	176030	F	35	82049	396124	F	35	170676	316457	F	35	66107	203798
F	36	242396	259265	F	35	45994	149866	F	35	83744	122000	F	35	200684	309651	P	35	91016	118271
P	36	91827	290510	P	35	45994	252286	P	35	124506	426553	P	35	219493	245805	P	35	91016	294976
F	36	91827	407330	P	35	70890	351083	P	35	124506	445093	P	35	219493	377839	F	35	91323	293482
P	36	114026	290510	F	35	74676	202603	F	35	181327	323099	F	35	239849	341862	P	35	91323	318193
F	36	114026	407330	F	35	90067	101654	F	35	185132	222923	F	35	309649	377796	P	35	91323	321221
F	36	146520	346906	F	35	119250	308769	P	35	185454	387623	P	35	340665	377383	F	35	115419	406027
F	36	149539	346906	P	35	136010	315574	P	35	237796	396123	F	35	342711	344317	F	35	115462	168340
P	36	161404	224640	F	35	162089	315574	P	35	253206	418731	P	35	46802	377797	F	35	115875	378549
P	36	164227	354483	P	35	202603	255138	F	35	253206	426553	P	35	85576	158831	F	35	132842	406027
F	36	188348	190315	F	35	202603	280072	F	35	308852	396124	F	35	85576	170149	P	35	138798	355083
F	36	194280	365079	P	35	214888	286032	P	35	323098	402934	P	35	91876	245764	P	35	154389	278377
F	36	197432	339555	F	35	215737	217313	F	35	384243	438761	F	35	99738	158831	F	35	154389	293480
F	36	259904	385204	P	35	238343	254682	P	35	418731	426553	P	35	99738	170149	F	35	161532	292953
F	36	346905	425541	P	35	255095	315576	F	35	426553	445093	P	35	106414	200684	F	35	168338	307280
P	36	91827	249194	F	35	10255	45346	F	35	435	18992	P	35	121498	380652	F	35	234394	278377
F	36	101465	354483	F	35	10255	243147	F	35	18992	47992	P	35	121876	221487	F	35	269623	278377
P	36	114026	249194	F	35	10255	340373	P	35	18992	426554	P	35	139007	178530	F	35	306050	406027
P	36	210449	290510	P	35	25424	45346	F	35	19299	124506	F	35	158831	284850	F	35	355932	357508
F	36	210449	407330	P	35	25424	243147	F	35	19299	418731	P	35	170149	284850	F	35	1101	307280
P	36	290510	346904	P	35	25424	340373	P	35	47994	388971	P	35	238464	309650	P	35	49754	282978
F	36	346904	407330	F	35	42019	280113	P	35	48521	396124	P	35	240428	377383	P	35	91664	278377
F	36	41890	421257	P	35	74718	255096	F	35	63184	388971	F	35	319660	350566	F	35	91664	293480
P	36	159917	340696	P	35	136010	162089	P	35	68967	438761	P	35	24352	375151	P	35	94991	132883
P	36	210449	249194	F	35	140322	257951	P	35	81228	226290	F	35	24431	266554	P	35	112606	234394
P	36	249194	346904	F	35	254682	285453	F	35	82077	83743	F	35	58921	136851	P	35	112606	269623
F	36	290510	319343	P	35	287417	315575	P	35	91305	374766	F	35	97927	369960	P	35	115875	138219
P	36	290510	333509	P	35	94214	252450	P	35	101118	169200	F	35	130627	133404	P	35	140183	168339
P	36	319343	407330	P	35	94293	358664	P	35	122030	181327	F	35	136851	342714	F	35	193147	278377
F	36	333509	407330	P	35	213612	240313	F	35	122031	402934	P	35	170677	344288	P	35	193147	293480
F	35	6532	209103	P	35	235985	351084	P	35	136863	396124	P	35	229020	338307	P	35	252157	329428
P	35	6854	191493	F	35	235995	296861	P	35	185132	237158	F	35	274134	338297	F	35	42703	211378
P	35	10640	205723	F	35	238343	315815	P	35	266289	445528	P	35	284850	380652	P	35	42782	118107
P	35	17042	88610	F	35	257951	340373	F	35	306032	402932	P	35	309410	340665	F	35	50160	254313
F	35	68674	217596	P	34	75247	308488	P	35	402932	437444	F	34	47331	316739	P	35	112606	193147
F	35	91829	146520	F	34	82392	162060	P	35	8643	206823	P	34	54476	200714	F	35	149627	376191
F	35	91829	149539	F	34	126355	126412	F	35	18652	47994	P	34	109240	274773	F	35	168579	378549
F	35	91829	309483	P	34	133187	333577	P	35	18652	63184	P	34	109240	291647	P	35	203799	376181
P	35	99472	100938	P	34	133187	350446	P	35	37759	47994	P	34	182339	277427	P	35	254313	355935
F	35	99472	114028	P	34	162498	176112	F	35	37759	63184	P	34	186662	200276	F	35	257760	260537
F	35	99472	146520	F	34	168156	296946	P	35	47994	319772	F	34	186662	228996	F	34	3921	186351
F	35	99472	149539	P	34	168156	315575	F	35	58496	168801	F	34	194618	228936	F	34	3921	203161
P	35	100938	309483	P	34	180435	347797	F	35	63184	319772	P	34	194618	309651	F	34	10696	10753
F	35	114028	146520	F	34	215709	333577	P	35	101111	208979	P	34	201868	342723	F	34	11074	282333
F	35	114028	149539	F	34	215709	350446	P	35	122444	225711	F	34	228936	309410	P	34	22239	184629
F	35	146520	309483	P	34	296946	315575	P	35	141717	256744	P	34	228936	309651	P	34	54606	307251
F	35	146520	425542	F	34	296946	315816	F	35	150305	203684	P	34	274773	342683	F	34	61751	161251
F	35	149539	309483	P	34	315575	315816	F	35	204525	215202	P	34	291647	342683	F	34	62315	376218
F	35	149539	425542	F	34	10254	45688	P	35	220379	323100	P	34	309410	309651	P	34	149712	168339
F	35	164227	217596	F	34	24897	333577	P	35	306032	437444	F	34	386998	387055	F	34	149712	168580
P	35	188904	205723	F	34	24897	350446	F	35	328983	346557	F	34	14491	274022	F	34	149712	313347
F	35	205723	312335	F	34	45688	149866	F	35	37759	119202	P	34	14492	274773	P	34	168339	168580
F	35	217595	242397	F	34	45688	154608	F	35	37759	197789	P	34	14492	291647	P	34	168339	313347
F	35	217595	259266	P	34	45688	252287	P	35	44264	396123	F	34	42559	346140	F	34	186351	355904
P	35	224402	327206	F	34	70475	219142	P	35	48522	83654	F	34	46803	238465	P	34	200512	325626
F	35	309483	425542	P	34	74719	287417	P	35	48522	83684	P	34	46803	309650	F	34	203161	355904
P	35	315148	346905	F	34	74719	315576	P	35	48522	83714	P	34	69219	158833	F	34	306097	355944
F	35	346907	347213	P	34	119249	351197	F	35	67932	246064	P	34	69219	163914	P	34	307689	321303
P	35	6854	259904	F	34	119250	333577	P	35	82080	208979	P	34	69219	168655	P	34	1102	149712
F	35	10640	55579	F	34	119250	350446	P	35	124342	161823	F	34	69219	225754	P	34	1102	313347
P	35	23451	111362	F	34	136010	168156	P	35	161744	229563	P	34	69219	374988	P	34	17858	186351
F	35	26202	37789	F	34	136010	296946	F	35	169207	208979	F	34	106415	194618	P	34	17858	203161
F	35	55579	188904	F	34	140322	149867	P	35	237157	271150	F	34	106415	228936	F	34	17859	203912
P	35	55579	312335	F	34	140322	173004	P	34	82049	237796	F	34	121499	168654	F	34	62279	140183
P	35	67853	194860	F	34	140322	176032	P	34	82089	438628	F	34	121499	186742	P	34	62279	168340
F	35	68702	70278	P	34	140322	252286	F	34	83745	220351	F	34	121499	189770	P	34	91323	118271
P	35	84318	224400	P	34	149867	301624	P	34	91453	374648	F	34	121499	374987	P	34	91323	278376
P	35	92264	127189	P	34	162090	168156	F	34	129704	129761	P	34	121886	201870	P	34	91323	294976
F	35	99472	346906	P	34	162090	315816	F	34	173653	437474	P	34	168654	323603	P	34	91323	299718
P	35	100937	347213	P	34	173004	301624	F	34	180799	395848	F	34	170677	274773	P	34	91323	400653
P	35	100939	210450	P	34	176032	301624	P	34	181327	402934	F	34	170677	291647	P	34	118272	154390
P	35	101466	217596	F	34	199739	370967	P	34	227350	339578	P	34	186742	323603	F	34	118272	234394
F	35	146521	347213	F	34	252286	301624	P	34	237796	308852	P	34	189770	323603	F	34	118272	269623
F	35	149540	347213	F	34	333670	348212	P	34	384294	402933	P	34	194618	200684	P	34	154390	294977
F	35	161403	224400	F	34	24897	277846	F	34	384294	403174	P	34	200684	309410	P	34	154390	318195
F	35	210450	425541	P	34	42021	287417	P	34	384294	431407	F	34	277012	291554	P	34	154390	321223
P	35	217596	354484	F	34	45346	173004	P	34	402933	403174	P	34	323603	374987	P	34	168580	307281
P	35	224402	312292	F	34	45346	176032	F	34	402933	431407	F	34	797	282005	F	34	186351	292953
P	35	290510	425541	P	34	45346	252286	P	34	437	388972	P	34	14492	248032	F	34	186444	200927
F	35	309483	346906	P	34	105555	343219	P	34	18993	63186	P	34	85576	186742	F	34	203161	292953
F	35	311879	365080	F	34	119250	277846	F	34	18993	124506	P	34	85576	189770	F	34	234394	294977
F	35	407331	425541	P	34	127823	235986	P	34	18993	253207	P	34	85576	374987	F	34	234394	318195
P	35	10682	312293	F	34	133177	176074	F	34	18993	418731	F	34	91878	238465	F	34	234394	321223
P	35	84318	161403	F	34	168156	287418	P	34	18993	445094	F	34	99739	186742	P	34	269236	306095
F	35	100939	249194	F	34	173004	243147	F	34	44171	240027	F	34	99739	189770	F	34	269623	294977
F	35	100939	319343	F	34	173004	340373	P	34	44264	83625	F	34	99739	374987	F	34	269623	318195
P	35	100939	333510	F	34	176032	243147	P	34	44264	83655	F	34	109250	186700	F	34	269623	321223
P	35	138308	412870	F	34	176032	340373	P	34	44264	83685	P	34	121888	190162	P	34	307281	313347
P	35	188945	327208	P	34	201567	215739	P	34	44264	83715	F	34	170677	248032	P	34	3931	321265
F	35	194281	311879	P	34	243147	252286	F	34	48522	237796	F	34	186742	284851	F	34	9285	376182
P	35	196245	224401	P	34	252286	340373	F	34	82078	122000	F	34	189770	284851	F	34	11074	298716
P	35	249194	425541	F	34	287418	315816	P	34	83745	181357	F	34	194618	238464	P	34	17858	130616
F	35	290510	315148	F	34	24897	217285	P	34	85572	185548	P	34	218457	342713	F	34	31442	195934
P	35	315148	407331	F	34	36218	77198	P	34	124507	388972	F	34	238464	309410	P	34	91665	118272
P	35	319343	425541	F	34	74718	280114	F	34	136864	237796	F	34	284851	374987	P	34	91665	318195
P	35	333091	389657	P	34	75913	94302	P	34	136865	237045	P	34	338298	386691	P	34	91665	321223
F	35	333510	425541	F	34	97938	153722	F	34	142799	246939	P	34	24440	47997	F	34	94990	140183
P	35	30349	309647	F	34	126911	207418	F	34	266853	311342	P	34	28076	164800	F	34	118272	193147
P	35	30428	267485	F	34	136010	287418	P	34	306033	384294	P	34	46802	245764	F	34	130616	292953
P	35	66572	320700	P	34	162090	287418	F	34	306033	431407	F	34	49282	86075	F	34	140184	168580
P	35	205689	367438	F	34	168156	238344	P	34	388972	418732	F	34	97947	369980	F	34	140184	313347
P	35	224641	365080	F	34	200618	329161	F	34	388972	426553	F	34	106415	238464	F	34	193147	318195
F	35	249194	315148	P	34	213632	240294	F	34	403174	437444	P	34	121888	231487	F	34	193147	321223
F	35	259905	367448	F	34	238344	296946	P	34	431407	437444	P	34	170677	344259	P	34	269234	317803
P	35	333581	384471	P	34	238344	315575	F	34	437	18652	P	34	194618	340666	P	34	355934	404991
P	34	11211	217315	F	34	255096	287417	P	34	437	37760	P	34	200684	238464	P	34	1102	140184
P	34	18526	84348	F	33	22309	81080	P	34	437	319773	P	34	217508	296063	P	34	10197	347608
F	34	68674	242398	P	33	25422	257955	P	34	479	308862	P	34	224204	224212	P	34	39059	298832
F	34	68674	259267	P	33	31849	296853	F	34	18652	124507	P	34	228936	340666	P	34	42695	61085
F	34	142117	256618	P	33	42021	168156	P	34	18652	426553	P	34	238465	377797	F	34	87817	266207
P	34	146440	160044	P	33	42021	296946	P	34	37760	124507	P	34	307485	344289	P	34	115462	140183
P	34	146440	205714	F	33	45689	257951	F	34	37760	426553	F	34	309651	340666	P	34	140184	307281
P	34	154387	205774	F	33	70891	296853	P	34	44264	405099	F	34	363766	385779	P	34	147161	269234
F	34	154387	224401	F	33	81080	235562	P	34	48522	218139	P	33	1951	62869	F	34	149712	378550
F	34	164227	242398	P	33	90784	106709	P	34	67931	82079	P	33	42975	229030	P	34	168339	378550
F	34	164227	259267	F	33	133188	351197	P	34	67932	220350	P	33	53164	173266	F	34	181935	404042
F	34	171002	171059	F	33	136010	255097	P	34	67938	107007	F	33	53164	337874	P	34	269251	407155
F	34	195920	396638	P	33	215709	351197	P	34	124507	319773	P	33	58930	201869	F	34	292953	357480
P	34	205774	224401	P	33	282662	296853	P	34	128138	271150	F	33	69220	380652	F	34	313347	378550
F	34	205774	224642	P	33	308769	351197	P	34	136864	218139	F	33	91878	194619	P	34	399103	399111
P	34	224401	224642	P	33	333577	351197	P	34	150483	245019	F	33	91878	228937	F	33	1103	115462
F	34	6439	72107	P	33	350446	351197	F	34	319773	426553	P	33	106416	377798	P	33	3921	203912
P	34	10683	196245	P	33	24897	351197	F	34	346891	446295	F	33	109240	274023	P	33	50153	306097
F	34	10683	224402	P	33	42021	136010	P	34	44264	82049	F	33	170153	380656	P	33	55919	290365
P	34	84318	154387	F	33	42021	162091	P	34	44264	308852	F	33	217357	217399	P	33	55919	375758
F	34	84318	224642	F	33	45346	45689	P	34	48522	83625	P	33	229030	243217	P	33	66108	149619
F	34	91830	347213	F	33	45689	243147	F	34	66982	416522	P	33	229030	332953	F	33	91323	112608
F	34	99472	210451	F	33	57101	213196	P	34	67931	101110	P	33	274023	274774	F	33	94991	149712
P	34	99472	290510	P	33	74719	168156	P	34	73753	129205	P	33	274023	291648	F	33	94991	313347
F	34	99472	407332	P	33	74719	296946	F	34	83655	405099	P	33	274023	316459	F	33	101163	378928
F	34	99473	347213	F	33	168156	255097	F	34	83685	405099	F	33	274023	342683	F	33	105174	149619
P	34	101467	242398	F	33	236579	254676	F	34	83715	405099	F	33	46803	194619	F	33	112604	293478
P	34	101467	259267	F	33	255097	296946	F	34	117777	149654	F	33	46803	228937	P	33	135432	149619
F	34	114029	347213	P	33	296853	351084	F	34	158100	445980	F	33	66777	369544	P	33	161532	203912
F	34	127753	166717	F	33	45689	140322	P	34	161736	180133	F	33	69220	85576	P	33	186351	203912
F	34	146520	210451	P	33	45689	301625	P	34	254749	254757	P	33	69220	99740	P	33	203161	203912
P	34	146520	290510	P	33	55083	323073	P	33	18994	119204	F	33	91878	106416	P	33	203912	355904
F	34	146520	407332	P	33	59508	162627	P	33	18994	197791	P	33	91878	200684	P	33	1103	94991
F	34	149539	210451	P	33	74719	136010	P	33	47998	119200	P	33	170678	274023	F	33	39359	333153
P	34	149539	290510	F	33	74719	162091	P	33	47998	197787	P	33	194619	377798	F	33	62280	149712
F	34	149539	407332	P	33	86836	201567	F	33	82049	237046	P	33	228937	377798	F	33	62280	313347
F	34	154387	161404	P	33	90064	180141	F	33	122031	306034	P	33	229030	274136	P	33	79912	353386
P	34	161404	205774	P	33	125966	153645	P	33	149399	165261	F	33	338901	377377	F	33	91323	91666
F	34	210451	309483	P	33	160897	201567	F	33	169200	438629	F	33	46803	106416	P	33	94991	307282
P	34	242398	354485	P	33	160906	342020	F	33	174967	441874	P	33	46803	200684	P	33	115462	149712
F	34	242491	257033	P	33	162091	255097	F	33	181328	384294	P	33	58921	218457	P	33	115462	313347
P	34	259267	354485	P	33	168156	280115	P	33	181328	431408	F	33	62149	182634	P	33	115883	376785
F	34	260018	354486	P	33	201568	217315	P	33	185133	384201	F	33	63087	200148	P	33	149619	203799
P	34	290510	309483	P	33	223568	305569	P	33	222924	384201	P	33	69220	121500	P	33	203912	292953
F	34	299892	381603	P	33	280115	296946	P	33	237046	237797	F	33	69220	323603	P	33	1103	62280
F	34	309483	407332	F	33	280115	315576	F	33	237046	308852	P	33	71404	201930	F	33	46934	325332
F	34	309484	347213	P	33	42021	238344	F	33	237046	396124	F	33	83672	302153	F	33	50162	404991
F	34	347213	425543	F	33	45689	340373	P	33	301232	415873	P	33	194619	245764	P	33	62280	307282
P	34	41693	252040	P	33	47873	176137	F	33	323100	384294	F	33	200684	377798	F	33	77500	307818
P	34	54543	68704	F	33	52230	183036	P	33	323100	431408	P	33	201869	283205	P	33	89139	306036
P	34	93031	389325	F	33	97938	213576	F	33	333272	384201	P	33	218458	344319	F	33	91323	154391
P	34	101467	186678	F	33	124277	370748	F	33	18652	18994	P	33	228937	245764	P	33	91323	234394
F	34	146478	164237	P	33	130027	215001	P	33	18994	319774	F	33	245764	309651	P	33	91323	269623
P	34	146520	249194	F	33	162091	280115	F	33	30400	79531	F	33	1085	147443	F	33	115462	307282
P	34	146520	319343	F	33	180215	322161	P	33	48523	237046	F	33	28076	369924	P	33	132885	149712
F	34	146520	333511	F	32	47874	202590	F	33	82079	220351	P	33	69220	284852	F	33	132885	168340
P	34	149539	249194	P	32	60657	166557	P	33	83745	246064	F	33	71404	186638	P	33	132885	313347
P	34	149539	319343	F	32	75064	154460	P	33	101120	438629	P	33	80361	320157	P	33	158334	359484
F	34	149539	333511	F	32	86836	217316	P	33	122001	246064	P	33	80819	179739	P	33	158334	363764
P	34	154387	196246	P	32	154447	308830	P	33	122031	384294	P	33	91878	340666	P	33	357510	404992
P	34	169591	367448	F	32	70897	235216	F	33	122031	431408	F	33	112401	341975	F	33	7082	355196
P	34	186678	354485	F	32	160897	217316	F	33	122452	270575	P	33	136851	218457	P	33	39060	353766
F	34	196245	327207	P	32	362	106035	F	33	178802	197192	F	33	182560	303065	F	33	81930	175848
F	34	196246	224642	P	32	31847	235213	P	33	181328	306034	F	33	200684	245764	P	33	84782	328227
P	34	249194	309483	F	32	77113	265308	F	33	181328	437444	P	32	47148	164064	F	33	89139	321328
P	34	309483	319343	F	32	86845	172612	F	33	237159	384201	F	32	58921	344320	P	33	91323	193147
F	34	309483	333511	F	32	105556	260087	P	33	306034	323100	F	32	64236	196219	F	33	94991	378550
F	34	10682	188946	P	32	114402	197559	F	33	323100	437444	F	32	71405	219480	F	33	132885	307282
P	34	11877	30437	F	32	166214	215708	F	33	4545	165981	P	32	164077	316399	P	33	158323	359495
P	34	13162	333010	F	32	172612	215749	P	33	8651	345108	F	32	42981	337528	F	33	174936	325406
P	34	34073	92716	F	32	202621	220177	P	33	18994	388973	F	32	58930	121888	F	33	192357	337998
F	34	41938	421305	P	32	219241	305614	P	33	21182	438777	F	32	121888	342723	F	33	254315	404991
F	34	53594	237982	P	32	260087	343220	P	33	28382	410434	F	32	798	382788	P	32	50163	357511
F	34	56707	407704	P	32	330498	365235	F	33	32812	436937	F	32	9644	207460	P	32	61936	299570
P	34	60378	170503	F	32	45350	340377	F	33	67931	169209	P	32	49197	260572	F	32	76352	311748
P	34	66592	320681	F	32	47874	74663	P	33	67932	83745	P	32	58930	190164	P	32	89139	406014
P	34	70250	101467	P	32	47874	255154	P	33	67932	122001	F	32	121888	283205	P	32	161593	299557
F	34	84318	196246	F	32	47874	280059	P	33	82079	181358	F	32	137871	159899	F	32	50154	269236
P	34	115571	115579	P	32	48490	49282	P	33	82079	246064	F	32	154871	164985	P	32	66103	375412
F	34	154387	365080	P	32	81755	246292	P	33	91964	374098	P	32	190164	342723	P	32	269236	355944
P	34	161404	196246	P	32	86845	296880	P	33	122031	437444	P	32	196562	342682	F	32	31443	110473
F	34	196245	312293	F	32	90392	358684	F	33	181358	246064	F	32	219511	347175	P	32	50154	317803
P	34	205774	365080	P	32	160906	296880	P	33	220381	384294	F	32	282006	382788	P	32	94998	115456
F	34	224401	365080	P	32	198053	238084	F	33	220381	402934	F	32	319616	346239	F	32	105177	375409
F	33	6855	205681	P	32	198077	238060	F	33	220381	431408	F	32	332956	337525	F	32	110473	195935
P	33	17044	104056	F	32	214821	260087	P	33	542	21182	F	32	46747	71405	F	32	253296	277312
P	33	17044	367873	P	32	215749	296880	F	33	4619	409522	F	32	53839	102195	F	32	311405	355903
P	33	26919	42847	P	32	233057	318791	F	33	7436	25532	F	32	58930	229004	F	32	317803	355944
P	33	68674	260018	F	32	243151	340377	P	33	18994	37761	P	32	62477	266537	F	32	360373	406045
F	33	100943	315152	F	32	369288	376953	P	33	44265	237046	P	32	71405	245821	P	32	25550	216843
P	33	154388	327208	P	31	741	147182	F	33	46867	101111	P	32	71405	377855	F	32	31452	195944
P	33	161405	312294	F	31	10259	257955	F	33	67931	208981	P	32	72021	72813	F	32	50154	149646
P	33	164227	260018	P	31	31171	187135	F	33	67932	181358	P	32	85580	284849	P	32	55245	124268
P	33	191494	205681	F	31	34473	252606	P	33	79911	158101	F	32	99737	284849	F	32	62337	89139
P	33	205681	385205	P	31	86850	342017	F	33	81341	312058	P	32	121876	190198	P	32	87731	88523
F	33	205774	327208	P	31	94253	348176	F	33	83745	101110	F	32	121876	283171	P	32	89139	115406
P	33	217596	260018	F	31	154613	257955	F	33	101110	122001	F	32	121886	217369	P	32	89139	132829
P	33	242398	260018	P	31	187135	262992	F	33	101110	220351	F	32	121888	229004	P	32	91663	193151
P	33	259267	260018	F	31	277845	308768	P	33	141726	256737	F	32	136851	344320	P	32	110473	355016
F	33	299893	384466	F	31	277845	333576	P	33	203684	302489	P	32	147386	148618	F	32	149646	269236
P	33	315148	347213	F	31	333634	348176	P	33	220381	437444	P	32	170684	342678	P	32	149646	306097
F	33	340704	352047	P	31	24895	310975	P	32	506	86611	P	32	190201	217398	P	32	149646	355944
F	33	10683	154388	P	31	31132	187174	P	32	506	86641	P	32	201870	229004	P	32	171555	373253
P	33	10683	205774	F	31	187174	187668	P	32	506	86671	F	32	206942	340382	P	32	254316	357511
P	33	66156	335801	P	31	187174	262953	P	32	506	86701	F	32	206966	340406	P	32	269248	317769
F	33	84318	327208	P	31	217314	255157	F	32	21183	68954	F	32	217398	283168	F	32	269248	403891
P	33	94441	146751	P	31	273837	318340	F	32	33961	433008	P	32	217400	221491	P	32	378266	397625
F	33	101468	260018	F	31	15099	87421	P	32	83746	169210	F	32	229004	342723	P	32	378290	397601
P	33	154388	312294	F	31	24398	96649	P	32	122002	169210	F	32	306437	360055	F	31	42747	200891
P	33	161405	327208	F	31	24897	166215	P	32	169210	220352	F	32	341795	382788	F	31	102552	117955
P	33	205681	259905	F	31	30417	91544	F	32	180984	445244	F	31	24391	277051	P	31	112606	278381
F	33	205774	312294	F	31	34213	358682	F	32	396185	445257	F	31	58935	283210	P	31	112606	299723
P	33	311873	366846	P	31	48859	98167	F	32	80085	250239	P	31	78575	200084	P	31	112606	400658
P	33	319343	347213	F	31	74663	86836	F	32	169210	181358	P	31	158831	380656	F	31	130615	161531
F	33	333512	347213	P	31	82355	238351	F	32	169210	246064	P	31	163912	380656	F	31	130615	186350
P	33	10683	84318	P	31	86836	255155	F	32	185128	271892	P	31	217401	223628	F	31	186408	200891
F	33	10683	161405	F	31	95053	233030	P	32	250239	349840	F	31	225759	380656	P	31	241254	243913
P	33	22971	54543	P	31	133190	166215	P	32	64252	207962	F	31	248036	291651	F	31	115404	357509
F	33	26199	142412	F	31	154373	321658	F	32	66574	204530	F	31	248036	316462	P	31	163739	292951
F	33	50358	92794	F	31	166215	308769	P	32	82048	433351	F	31	277051	291593	P	31	269239	360371
F	33	50966	352042	F	31	166215	333577	P	32	82089	426947	P	31	334444	375307	F	31	3921	311406
F	33	54543	85512	F	31	166215	350446	P	32	85671	392976	F	31	63020	228014	P	31	38833	88155
P	33	54544	70280	P	31	166215	351199	F	32	117069	150484	P	31	63020	370391	P	31	40351	292454
P	33	72265	214385	P	31	176140	294384	P	32	117069	245020	P	31	99809	386743	P	31	41947	373226
F	33	84318	312294	F	31	206383	277006	F	32	169201	426947	F	31	121886	347173	F	31	45456	342042
F	33	85503	250841	P	31	215738	255157	P	32	203675	302499	F	31	136853	169024	F	31	50164	62338
P	33	138302	391108	P	31	235213	282661	P	32	271895	333275	P	31	170682	314254	P	31	50164	115406
F	33	154388	188947	F	31	278924	322797	P	32	290642	312012	F	31	175612	205999	F	31	54646	378557
P	33	159917	352042	P	31	14289	297900	P	32	18656	37758	P	31	175612	332706	P	31	102812	211396
P	33	188947	205774	F	31	31115	59314	F	32	25509	436941	F	31	175612	371464	F	31	115404	355933
F	33	188947	224402	F	31	34441	317314	F	32	36114	381737	P	31	252044	306889	F	31	129776	346573
F	33	210452	347213	F	31	44621	44997	F	32	37758	319771	P	31	344318	377858	F	31	131694	175572
F	33	214396	379867	F	31	52138	214051	P	32	48529	82044	P	31	21681	329873	P	31	135431	375409
F	33	231899	337819	P	31	59314	187685	P	32	66678	143327	F	31	25191	360028	P	31	147150	321331
P	33	290510	347213	F	31	59314	262936	P	32	81161	117069	P	31	26787	171179	F	31	161532	311406
F	33	347213	407333	F	31	74663	160897	P	32	82089	384228	P	31	28305	72390	F	31	174428	299483
F	33	34073	66536	F	31	82078	109363	P	32	83746	208982	F	31	46747	58921	F	31	186351	311406
F	33	67966	167388	P	31	82132	213895	F	32	101120	381743	P	31	54439	340673	F	31	203161	311406
P	33	84318	188947	P	31	101651	180143	P	32	101120	426947	P	31	58921	377856	P	31	203914	311406
F	33	139517	340672	F	31	119250	166215	P	32	122002	208982	P	31	59506	153983	F	31	243109	339079
P	33	142338	230987	P	31	132717	212763	P	32	131840	203902	F	31	63087	80792	F	31	243141	339111
P	33	146416	345029	P	31	160897	255155	P	32	150493	245011	P	31	109240	196562	F	31	260247	359495
P	33	249194	347213	F	31	160897	280059	F	32	169201	384228	F	31	122563	174941	F	31	268562	288691
P	33	327208	365081	P	31	161767	246106	P	32	208982	220352	F	31	164152	303570	F	31	292953	311406
P	32	11028	91980	F	31	162506	220177	P	32	256237	269095	F	31	170680	196562	F	31	306037	355935
F	32	22971	70281	F	31	180180	322129	P	32	256261	269071	P	31	186637	231501	F	31	339079	344864
F	32	52640	428548	P	31	200434	220177	F	32	274090	406149	P	31	196562	274023	F	31	339079	409326
P	32	55566	345029	P	31	201571	280057	F	32	305991	396117	F	31	196562	274776	F	31	339111	409358
F	32	91993	217657	F	31	203770	220177	F	32	364542	370448	F	31	196562	291650	F	31	339113	344898
P	32	155988	350894	F	31	205974	280243	F	32	384228	438630	F	31	196562	316461	R	31	399109	399109
P	32	6861	368220	F	31	206938	333601	F	31	44210	240066	P	31	201931	342714	F	31	4394	352953
P	32	70281	85513	P	31	220264	278962	F	31	58812	58840	R	31	224210	224210	P	31	17861	311406
P	32	117577	359335	P	31	235213	351083	F	31	63184	119202	F	31	243220	337525	F	31	35349	325334
F	32	13077	174140	F	31	255109	296865	F	31	63184	197789	F	31	246957	302431	P	31	50166	306035
P	32	22980	149933	P	31	277846	310973	P	31	86592	438674	P	31	248875	362730	F	31	54869	354085
F	32	41694	317284	P	31	300816	381437	P	31	86592	438703	F	31	266540	334704	P	31	84876	354241
F	32	55597	73142	P	31	308908	321658	P	31	86592	438732	P	31	342712	377858	F	31	92017	92393
P	32	68673	156331	P	31	356496	377229	P	31	86622	438674	F	31	4605	54162	P	31	102584	170078
P	32	68714	149933	F	30	43049	48453	P	31	86622	438703	P	31	14492	196562	P	31	115452	149631
P	32	72206	214441	P	30	88597	109366	P	31	86622	438732	F	31	31789	182634	F	31	124455	306958
P	32	252041	317284	P	30	133191	277846	P	31	86652	438674	P	31	54216	370243	P	31	128366	268326
P	32	288135	397227	F	30	149871	257955	P	31	86652	438703	P	31	58921	201931	P	31	130616	163737
F	32	312301	327215	F	30	158411	170596	P	31	86652	438732	F	31	94478	94854	P	31	131732	360460
F	32	368223	385203	F	30	173008	257955	P	31	86682	438674	P	31	102382	201010	P	31	132827	404995
P	32	10627	345029	F	30	176036	257955	P	31	86682	438703	F	31	109713	369111	F	31	133013	346164
P	32	17719	303489	P	30	198007	238134	P	31	86682	438732	P	31	122799	250285	P	31	150666	282345
P	32	22980	205708	P	30	213583	240340	P	31	86712	438674	P	31	130921	346298	P	31	153582	231069
F	32	26527	267505	F	30	215709	277846	P	31	86712	438703	P	31	131010	154429	P	31	161671	174428
F	32	67786	317284	P	30	226261	273688	P	31	86712	438732	P	31	154793	327330	F	31	174904	325371
P	32	68714	205708	P	30	252286	257955	F	31	119202	253205	F	31	170684	316465	F	31	186375	347128
F	32	85504	205708	P	30	277846	351200	F	31	119202	445092	F	31	182597	303099	P	31	203798	375409
P	32	117059	365366	F	30	348130	358683	F	31	124190	330650	P	31	190201	217357	P	31	209210	226861
P	32	117083	365342	P	30	14656	162377	P	31	161788	240066	P	31	200271	347175	P	31	260158	282709
P	32	128623	408918	F	30	36309	52233	F	31	197789	253205	P	31	201931	344320	F	31	306037	357511
P	32	188891	345029	F	30	74662	217315	F	31	197789	445092	P	31	217328	223618	F	31	307697	360373
F	32	227617	370379	F	30	79167	216014	F	31	218138	396123	P	31	217332	231488	P	31	360373	403858
F	32	249198	319347	F	30	86832	280055	F	31	427008	437060	F	31	217357	283169	F	31	360373	407194
P	32	249198	333509	F	30	86844	220176	P	31	19271	296575	F	31	218461	245824	F	30	3921	130616
F	32	312351	345029	P	30	124336	125571	F	31	48527	398333	P	31	229020	377810	F	30	88562	93966
P	32	317284	408756	F	30	125970	297875	F	31	114236	329798	P	31	245638	362321	P	30	112607	118276
P	32	343621	344413	P	30	126100	153544	F	31	119486	197888	F	31	246919	347262	P	30	112607	294981
F	32	411734	426609	F	30	127884	248688	P	31	545	381732	P	31	248037	314254	P	30	112607	318199
P	31	22985	250838	F	30	133195	310978	F	31	22168	157874	F	31	274139	337525	P	30	112607	321227
P	31	30388	256997	F	30	160905	220176	F	31	48525	433351	P	31	291626	363285	P	30	130616	203915
P	31	74234	111812	F	30	160911	172617	F	31	49024	159392	P	31	303570	316322	F	30	130616	355904
P	31	91828	315152	P	30	163026	209232	F	31	72719	217298	F	31	307915	334476	F	30	200845	211397
P	31	111812	421910	F	30	168088	364804	P	31	82080	438778	P	30	4608	60682	F	30	303551	315787
P	31	111812	429369	F	30	187136	187630	F	31	82089	86606	F	30	71984	92906	P	30	378340	397555
P	31	114027	315152	F	30	215748	220176	F	31	82089	86636	F	30	97905	369931	P	30	3917	163742
F	31	186677	217595	P	30	215754	342018	F	31	82089	86666	P	30	109240	248036	P	30	9818	380728
F	31	186677	242397	F	30	217284	317740	F	31	82089	86696	F	30	148855	154868	P	30	11541	12776
F	31	242455	256997	F	30	217315	280058	P	31	85719	392933	F	30	154868	221656	P	30	49708	283033
F	31	309803	387829	F	30	299442	359775	P	31	86606	169202	F	30	154868	387609	P	30	50156	360373
P	31	315152	425541	F	30	14294	153623	P	31	86636	169202	P	30	168654	380656	P	30	50169	132825
P	31	70279	312354	P	30	24907	176078	P	31	86666	169202	P	30	186742	380656	P	30	57835	356209
F	31	101472	219801	P	30	27530	132377	P	31	86696	169202	P	30	189770	380656	P	30	62340	357510
P	31	182669	227166	F	30	34180	321590	P	31	144230	365235	F	30	190201	221493	F	30	84782	100712
F	31	252341	409056	F	30	36342	267007	F	31	160988	274118	F	30	192182	204418	F	30	132828	357510
F	31	10627	22971	P	30	63073	235126	F	31	164504	334710	F	30	207014	340456	P	30	149717	307280
F	31	13164	389726	F	30	74662	215739	F	31	219217	410158	F	30	217328	217369	F	30	152208	212489
F	31	18489	365076	F	30	86845	162506	F	31	222923	271896	P	30	221493	283170	F	30	170504	357479
P	31	22971	312352	P	30	86845	200435	F	31	229549	330910	P	30	248036	274023	F	30	216722	263858
P	31	23556	111267	F	30	86845	203770	F	31	236902	236903	P	30	248036	342683	P	30	282712	307568
F	31	27679	383769	P	30	90833	106680	P	31	237046	433351	F	30	252194	353259	F	30	306102	317808
P	31	31188	370407	P	30	95109	323459	F	31	237799	433351	F	30	266540	277098	P	30	308217	349422
P	31	32784	101969	F	30	136017	315823	R	31	254754	254754	P	30	336827	362084	F	30	333788	339943
F	31	34302	344045	F	30	151414	250305	F	31	302244	392933	P	30	374987	380656	F	30	355943	360372
F	31	59343	185838	P	30	153605	219227	P	31	308852	433351	P	30	1	327357	F	30	41892	176234
P	31	68703	312354	F	30	160906	162506	P	31	396124	433351	P	30	19578	20813	P	30	50156	307697
P	31	92068	230484	P	30	160906	200435	P	31	409019	445332	F	30	46746	344319	F	30	50156	403859
F	31	101470	156331	F	30	160906	203770	F	31	4547	154389	F	30	51251	342988	P	30	50156	407194
R	31	115576	115576	F	30	162506	215749	F	31	4584	409490	P	30	58917	245827	P	30	62340	355934
F	31	146415	203212	F	30	166215	277846	F	31	25447	80386	F	30	58929	347174	F	30	73939	375323
P	31	156331	164227	P	30	166215	310974	P	31	32618	334008	F	30	80790	200146	P	30	81653	292788
P	31	156331	217596	F	30	172617	220182	P	31	44268	218138	F	30	80822	86166	F	30	100679	384398
P	31	156331	242398	F	30	187138	221775	P	31	48529	396120	F	30	109236	314252	P	30	102848	174358
P	31	156331	259267	P	30	200435	215749	F	31	58769	214824	F	30	148855	164982	F	30	115883	378557
F	31	156331	260020	F	30	203770	215749	F	31	72310	220509	P	30	154427	200401	P	30	120257	296524
F	31	187756	231623	P	30	206918	279896	F	31	79098	309325	F	30	164982	221656	P	30	120637	120918
F	31	191493	368224	F	30	215739	280058	F	31	80230	173916	F	30	164982	387609	F	30	130616	311406
F	31	267503	387569	F	30	235127	264226	P	31	83746	438778	F	30	175649	206036	P	30	132667	347107
P	31	10627	85514	F	30	235213	296856	F	31	85730	214913	P	30	175649	332670	F	30	132828	355934
F	31	18042	45496	F	30	236028	296895	F	31	86606	101120	F	30	175649	371501	F	30	149622	375409
P	31	18096	66855	P	30	236582	238351	F	31	86636	101120	F	30	190161	201867	F	30	149661	376224
F	31	37786	142412	P	30	238351	254679	F	31	86666	101120	P	30	200689	228935	F	30	161340	174359
P	31	53410	73142	P	30	249644	249925	F	31	86696	101120	P	30	245824	344319	P	30	163739	311405
P	31	53444	407709	F	30	308577	321589	P	31	86807	219255	F	30	265448	325789	F	30	163742	203919
P	31	54547	188889	F	30	310978	351204	F	31	107010	220347	F	30	283210	342728	P	30	207664	207664
F	31	56746	73142	P	30	354950	354950	P	31	107013	246067	P	30	307490	344258	F	30	258183	347175
F	31	58934	189075	P	30	891	8230	P	31	122002	438778	F	30	342722	347174	P	30	269238	307697
F	31	59898	242422	P	30	7593	223512	F	31	136867	433351	F	30	2	164882	F	30	269238	403859
F	31	65723	164700	P	30	13212	34255	P	31	143312	416353	P	30	1922	62918	P	30	269238	407194
P	31	67011	340766	P	30	14270	223512	F	31	146747	173970	F	30	25247	301770	F	30	282350	298733
P	31	73142	160039	F	30	15008	87324	F	31	169213	438780	P	30	35148	337438	P	30	292963	321269
P	31	73229	187794	F	30	24745	55376	F	31	178849	346492	F	30	46746	342713	P	30	298715	359422
F	31	83917	206728	F	30	34213	90390	F	31	203331	347164	P	30	58930	200272	F	30	306097	307697
F	31	84644	303303	P	30	35109	295589	P	31	203686	302459	F	30	72760	124950	P	30	306097	403859
F	31	85514	312352	P	30	36136	196761	F	31	214822	346447	P	30	86199	258875	F	30	306097	407194
P	31	85516	188889	F	30	47873	160896	P	31	218139	398331	P	30	98947	333636	F	30	307697	355944
P	31	93040	389319	F	30	48149	48170	P	31	220352	438778	P	30	121888	200272	F	30	317808	360378
P	31	101474	217592	P	30	57964	131918	P	31	237162	271896	P	30	132987	363331	F	30	339077	361971
P	31	142375	230955	P	30	70899	351079	P	31	250550	347164	F	30	164924	346228	P	30	355944	403859
P	31	149968	407709	F	30	73469	152435	P	31	271144	384209	P	30	167112	373006	F	30	355944	407194
F	31	156331	354488	P	30	74427	89413	F	31	286326	328917	P	30	170671	186700	P	30	375323	387179
F	31	174141	389655	P	30	74662	201571	P	31	316817	437770	P	30	175651	348771	P	30	376788	378557
P	31	186678	219799	F	30	74682	162494	F	31	320126	320502	P	30	190161	347180	P	30	5194	79052
F	31	205693	312306	P	30	75050	111860	P	31	330682	404672	F	30	196563	248036	F	30	6699	265445
P	31	209644	287176	F	30	75921	358664	F	31	346900	446304	P	30	196564	314255	F	30	35279	229916
P	31	217735	230484	P	30	81706	246063	P	31	396263	409019	F	30	199752	365580	P	30	40171	132029
P	31	250877	407709	F	30	82359	254682	P	30	441	119203	F	30	200272	201872	P	30	41715	149613
F	31	259904	368224	F	30	86845	202621	P	30	441	197790	P	30	200272	342723	P	30	42708	299622
P	31	265317	282968	P	30	90800	314023	P	30	21762	322075	P	30	228993	338338	F	30	42733	211408
F	31	324234	324610	P	30	90828	313943	P	30	36107	66834	P	30	229030	337525	F	30	45388	299817
P	31	333011	389726	P	30	91613	154707	P	30	36107	426984	F	30	243225	274144	F	30	46176	166710
P	31	333585	381609	P	30	94248	111860	F	30	59230	65906	P	30	245771	309407	F	30	46202	166788
P	30	24732	45499	P	30	94268	358694	P	30	59230	130020	P	30	245824	342713	F	30	46611	102813
P	30	66543	320727	F	30	94293	154512	P	30	59230	250846	F	30	245986	363265	P	30	47588	62575
P	30	67794	408750	F	30	95287	296848	P	30	66834	70099	P	30	261657	337438	P	30	50157	406044
F	30	68674	186678	F	30	96834	279263	P	30	70099	426984	P	30	270273	270273	F	30	54646	115883
F	30	74168	83264	P	30	101722	380284	F	30	82049	218139	F	30	274019	314252	P	30	55296	124499
F	30	74168	428191	F	30	111861	333641	P	30	119203	124511	F	30	303640	316654	P	30	61085	211374
P	30	83264	160146	F	30	112860	329053	P	30	119203	418736	F	30	303641	334740	P	30	62321	307684
F	30	83264	401338	F	30	113759	113806	F	30	119203	426553	F	30	319683	346310	F	30	62340	404995
F	30	83264	429303	P	30	114357	195573	F	30	122022	271141	P	30	338904	340673	P	30	63533	297545
F	30	88001	151951	F	30	126045	223512	P	30	124511	197790	P	30	340673	377380	F	30	87830	266220
P	30	99472	315152	F	30	154247	277424	P	30	146745	167451	P	30	372345	372626	F	30	87989	380479
P	30	117131	365294	F	30	154444	348249	P	30	197790	418736	F	30	1054	147454	F	30	100885	396309
P	30	146520	315152	F	30	160906	202621	F	30	197790	426553	P	30	7103	24385	F	30	101917	148355
P	30	149539	315152	F	30	162477	172552	F	30	218139	237046	P	30	7103	47133	F	30	102771	281260
F	30	164227	186678	P	30	162494	255137	F	30	218139	308852	P	30	7103	291587	P	30	105059	375158
F	30	182520	377177	F	30	162494	280078	P	30	220350	246068	P	30	8102	296176	F	30	109407	347031
P	30	186678	260021	P	30	172601	236026	F	30	229549	240113	F	30	9001	9048	P	30	115405	404995
F	30	256951	267504	P	30	176079	308778	P	30	256309	269023	F	30	9599	209448	F	30	115425	307685
P	30	309483	315152	P	30	176081	215716	F	30	428965	441265	F	30	21750	163819	P	30	115883	138216
F	30	326183	344452	F	30	176121	236028	P	30	14351	128672	F	30	24406	266529	P	30	117206	173335
F	30	401338	428191	F	30	199487	223512	P	30	25535	328815	P	30	24431	164014	P	30	118007	170062
F	30	428191	429303	F	30	200448	236028	F	30	58446	168755	P	30	25425	229038	F	30	130194	299357
F	30	10626	70280	F	30	201571	255157	P	30	58767	437161	P	30	26972	246619	P	30	131724	204860
F	30	15131	68979	F	30	202589	215739	F	30	65906	446162	F	30	42983	274144	P	30	131724	360469
F	30	22967	188887	P	30	202610	236026	F	30	75567	436541	P	30	45553	166091	F	30	132848	307685
F	30	22979	73141	F	30	202621	215749	F	30	83624	405098	P	30	46511	61498	P	30	132875	149632
P	30	48728	49963	P	30	203759	236026	P	30	107016	184691	P	30	46746	218461	F	30	138216	376788
F	30	50362	206703	P	30	206841	261155	P	30	130549	131784	P	30	46766	200284	P	30	147161	254309
F	30	62192	159521	P	30	215709	310974	P	30	141838	256602	P	30	48005	266559	F	30	147165	360377
F	30	68713	73141	P	30	219312	305549	P	30	181340	271141	F	30	53790	102426	P	30	149649	360372
P	30	68719	250839	P	30	220177	296882	P	30	181363	220349	F	30	54443	377383	P	30	152000	193008
F	30	70249	226566	P	30	220177	342023	P	30	218126	246080	F	30	58930	219511	P	30	161532	163738
F	30	70280	188890	F	30	220181	294399	F	30	220371	271140	P	30	59409	154075	P	30	161542	321269
P	30	73141	85507	P	30	220273	278954	P	30	228457	386790	P	30	62475	334705	P	30	163739	186350
F	30	84323	205779	F	30	236028	342036	P	30	308848	398336	F	30	62885	311207	P	30	163739	355903
F	30	85501	149930	F	30	236582	285450	F	30	384299	437449	F	30	62913	311287	P	30	163742	203157
F	30	132652	170124	P	30	236682	238338	F	30	426944	438627	F	30	67640	110513	P	30	170504	203916
P	30	164223	219804	F	30	252557	317300	F	30	483	48516	F	30	71680	71701	F	30	174357	204898
F	30	208270	268596	F	30	253356	320565	F	30	36118	255346	F	30	72716	124906	F	30	200964	299554
F	30	332923	340672	P	30	255104	315572	F	30	46845	51118	P	30	83965	170833	P	30	201138	306568
F	30	10626	68704	P	30	278954	352146	F	30	46845	174974	F	30	85993	208260	P	30	244063	276352
F	30	13114	94684	P	30	280105	296866	P	30	46872	208979	F	30	109237	344286	F	30	254124	286712
P	30	22980	53411	P	30	299234	340234	P	30	48529	308849	P	30	112018	125681	F	30	260155	307567
F	30	22980	56746	P	30	308769	310974	P	30	66799	82089	F	30	121508	284860	F	30	260195	359418
P	30	22980	160040	P	30	310975	333576	F	30	66799	169203	F	30	121886	217328	F	30	260541	403634
P	30	26968	42818	P	30	310978	350442	F	30	66799	438632	F	30	121888	219511	P	30	269239	406044
P	30	31244	232285	P	30	317740	351201	P	30	73254	220189	P	30	130628	221261	F	30	269240	398518
P	30	53411	68714	F	30	321587	352184	F	30	73321	212849	P	30	130974	346221	P	30	275715	363708
F	30	53411	85506					F	30	85660	446104	F	30	131015	200403	P	30	282326	363708
F	30	56746	68714					P	30	91411	374680	P	30	136860	231491	P	30	282773	307496
P	30	56746	85506					P	30	126492	420279	F	30	137050	150432	F	30	306056	307685
P	30	59878	188728					P	30	126872	127153	P	30	147108	160861	F	30	306097	406045
F	30	68704	188890					P	30	149431	165215	F	30	148800	350510	F	30	307668	317743
P	30	68714	160040					F	30	160933	410820	F	30	148808	164935	P	30	317792	376222
P	30	73147	149930					P	30	174291	316633	F	30	154813	350510	P	30	321272	355911
F	30	85506	160040					F	30	178902	423527	P	30	155880	334662	F	30	321312	376224
P	30	97930	307502					P	30	192963	271983	F	30	164082	276979	F	30	355934	406013
P	30	101461	146478					F	30	202484	271984	F	30	164279	248458	F	30	355944	406045
P	30	101474	164224					F	30	212426	215203	F	30	164935	221609	F	30	363708	402911
F	30	101636	337542					F	30	214871	346651	F	30	164935	387562	F	30	376224	403872
P	30	156332	186678					P	30	218139	433352	F	30	172178	172217	P	30	376224	406032
F	30	156333	219801					P	30	233282	233282	P	30	186659	338338	P	30	376224	407181
P	30	173058	368311					P	30	237042	398336	P	30	186700	316452	P	30	376888	378544
P	30	175839	332890					P	30	271897	384204	F	30	186700	342693
P	30	205684	368225					P	30	330946	408949	F	30	190179	338340
P	30	205723	367410					F	30	395932	408950	F	30	190227	200302
F	30	217404	230415					F	30	398333	433353	F	30	200285	201914
F	30	219804	260025					P	30	484	396133	F	30	200285	245805
F	30	230416	387536					P	30	486	82056	F	30	200285	377839
P	30	263771	263771					P	30	12211	56815	P	30	201401	276805
P	30	306841	307122					F	30	12392	98983	P	30	201873	219510
P	30	319686	388637					P	30	14103	22335	F	30	218461	377858
P	30	348481	368311					F	30	25230	96613	F	30	219479	342713
P	30	365077	366846					P	30	28675	48678	P	30	219500	338338
P	30	6863	259900					F	30	31262	310125	F	30	219511	342723
P	30	10391	25548					F	30	37903	386582	F	30	221487	231498
P	30	10626	54547					F	30	44205	144251	F	30	221601	350510
P	30	10646	160052					P	30	44243	73275	F	30	229004	347175
F	30	11885	267485					F	30	46845	441881	P	30	229020	245777
P	30	17670	303260					F	30	50023	50062	P	30	230297	333809
F	30	18493	311879					P	30	54772	208785	P	30	231491	347175
F	30	22980	55597					F	30	58769	346449	P	30	240436	338904
P	30	23459	111359					P	30	59175	302301	P	30	240436	377380
F	30	26525	387569					P	30	60234	330868	P	30	246928	273077
F	30	26674	393323					F	30	65214	350133	F	30	246928	347271
P	30	26935	222849					P	30	65851	302301	F	30	273041	303644
P	30	26963	222769					F	30	66574	215207	P	30	274022	307490
F	30	27748	91735					P	30	66799	101120	P	30	274781	314252
P	30	30403	267515					F	30	68953	82079	P	30	283194	338338
P	30	30428	91930					F	30	68985	82089	F	30	283205	347175
F	30	31422	205676					P	30	68985	169203	P	30	284994	325997
F	30	32969	188095					P	30	68985	438632	P	30	291652	314255
P	30	37857	286023					F	30	68990	101125	P	30	304664	376057
P	30	53424	367410					F	30	70106	381737	P	30	307932	375256
F	30	54547	312354					F	30	73177	116003	F	30	309658	377805
F	30	55565	68704					F	30	82044	305993	P	30	314256	316462
F	30	55586	367412					P	30	82049	398332	F	30	314256	342683
F	30	55597	68714					F	30	82077	107012	P	30	332838	361960
P	30	55597	85506					F	30	82089	86726	P	30	339004	340660
F	30	56735	367412					P	30	82354	176883	F	30	350510	387554
P	30	59801	318352					F	30	83652	308849	P	30	363188	383860
P	30	68674	219800					F	30	83682	308849
F	30	68684	146478					F	30	83712	308849
P	30	73142	205710					F	30	83743	107012
P	30	73142	250844					F	30	85653	214861
F	30	73146	203227					P	30	86726	169203
P	30	73238	187786					P	30	86816	219247
P	30	74205	379926					F	30	88360	349468
F	30	76571	351171					F	30	99135	240367
P	30	83937	379926					P	30	101107	184696
F	30	85035	257244					P	30	101108	181363
F	30	85516	345032					P	30	101125	384225
P	30	91998	257070					P	30	107012	438782
P	30	92195	186256					P	30	107014	181361
P	30	92843	379926					F	30	122452	173693
F	30	102968	103007					P	30	122452	225708
F	30	107716	410913					P	30	123775	407926
F	30	109762	134796					P	30	124242	404656
P	30	118381	333096					F	30	130075	302301
P	30	119569	359382					F	30	130078	392989
P	30	132901	343879					P	30	141756	258743
F	30	146437	367412					F	30	142307	142354
F	30	146478	217606					P	30	143252	416414
P	30	149948	367410					P	30	144251	161794
F	30	149996	160070					P	30	144251	181000
F	30	159925	175785					P	30	146478	409695
P	30	160053	188909					P	30	159212	219552
F	30	160053	312335					P	30	160756	384195
F	30	160109	379926					F	30	161749	445194
P	30	165500	334941					P	30	161774	229538
P	30	187786	260967					P	30	164429	444999
P	30	188937	205694					F	30	165223	401304
P	30	194278	366846					F	30	165249	401382
P	30	204417	388465					F	30	165509	342897
P	30	208062	249055					F	30	165658	330911
P	30	217596	219800					P	30	166635	181596
P	30	219801	242397					P	30	174343	316861
P	30	219804	259263					F	30	180133	229572
F	30	226126	309754					F	30	194930	195074
P	30	226566	260022					P	30	196604	218143
F	30	229397	310553					F	30	200783	311992
F	30	230413	261005					P	30	204530	245064
P	30	250857	367410					P	30	208975	381743
F	30	359933	359980					P	30	214821	437162
P	30	365090	366746					P	30	217717	445459
P	30	368476	385323					F	30	219247	236088
P	30	379926	421881					P	30	225708	270575
P	30	379926	429340					P	30	236052	408946
F	30	387612	422591					F	30	237045	405098
P	30	420970	427571					F	30	237804	398336
								F	30	239994	445262
								F	30	246068	438781
								F	30	250901	302301
								P	30	257555	328988
								F	30	272148	333157
								F	30	330015	382937
								P	30	396124	398332

## Sheet: Table S6
Table S6. The relative synonymous codon usage (RSCU) in five cherry mitogenomes.
Codon	Amino acid	P. campanulata		P. fruticosa		P. mahaleb		P. pseudocerasus		P. speciosa
		ObsFreq	RSCU	ObsFreq	RSCU	ObsFreq	RSCU	ObsFreq	RSCU	ObsFreq	RSCU
UAA	Ter	19	1.629	17	1.5	21	1.703	19	1.676	17	1.5
UAG	Ter	5	0.429	6	0.529	5	0.405	5	0.441	6	0.529
UGA	Ter	11	0.943	11	0.971	11	0.892	10	0.882	11	0.971
GCA	Ala	176	1.013	169	0.994	179	1.001	176	1.022	177	1.011
GCC	Ala	163	0.938	164	0.965	176	0.985	166	0.964	169	0.966
GCG	Ala	82	0.472	80	0.471	82	0.459	79	0.459	80	0.457
GCU	Ala	274	1.577	267	1.571	278	1.555	268	1.556	274	1.566
UGC	Cys	65	0.798	57	0.74	58	0.725	55	0.743	56	0.737
UGU	Cys	98	1.202	97	1.26	102	1.275	93	1.257	96	1.263
GAC	Asp	107	0.633	104	0.638	112	0.633	106	0.639	104	0.619
GAU	Asp	231	1.367	222	1.362	242	1.367	226	1.361	232	1.381
GAA	Glu	298	1.342	293	1.369	318	1.35	300	1.354	304	1.348
GAG	Glu	146	0.658	135	0.631	153	0.65	143	0.646	147	0.652
UUC	Phe	301	0.876	295	0.874	320	0.886	293	0.876	293	0.872
UUU	Phe	386	1.124	380	1.126	402	1.114	376	1.124	379	1.128
GGA	Gly	263	1.441	256	1.432	277	1.443	257	1.44	260	1.433
GGC	Gly	95	0.521	95	0.531	100	0.521	93	0.521	96	0.529
GGG	Gly	143	0.784	134	0.75	145	0.755	137	0.768	135	0.744
GGU	Gly	229	1.255	230	1.287	246	1.281	227	1.272	235	1.295
CAC	His	66	0.512	63	0.514	68	0.511	61	0.496	63	0.498
CAU	His	192	1.488	182	1.486	198	1.489	185	1.504	190	1.502
AUA	Ile	215	0.783	213	0.776	228	0.781	212	0.778	215	0.782
AUC	Ile	231	0.841	232	0.846	245	0.839	229	0.84	229	0.833
AUU	Ile	378	1.376	378	1.378	403	1.38	377	1.383	381	1.385
AAA	Lys	259	1.245	250	1.222	266	1.215	242	1.207	253	1.228
AAG	Lys	157	0.755	159	0.778	172	0.785	159	0.793	159	0.772
CUA	Leu	177	1.133	174	1.124	183	1.107	173	1.118	170	1.1
CUC	Leu	112	0.717	109	0.704	117	0.708	108	0.698	110	0.712
CUG	Leu	100	0.64	103	0.666	112	0.678	102	0.659	102	0.66
CUU	Leu	236	1.51	233	1.506	249	1.507	236	1.525	236	1.528
UUA	Leu	276	1.1	271	1.108	302	1.119	277	1.128	279	1.12
UUG	Leu	226	0.9	218	0.892	238	0.881	214	0.872	219	0.88
AUG	Met	274	1	266	1	295	1	272	1	278	1
AAC	Asn	114	0.671	117	0.68	122	0.659	107	0.635	111	0.645
AAU	Asn	226	1.329	227	1.32	248	1.341	230	1.365	233	1.355
CCA	Pro	166	1.137	162	1.135	179	1.172	167	1.158	169	1.168
CCC	Pro	124	0.849	123	0.862	124	0.812	119	0.825	119	0.822
CCG	Pro	94	0.644	94	0.658	98	0.642	92	0.638	94	0.649
CCU	Pro	200	1.37	192	1.345	210	1.375	199	1.38	197	1.361
CAA	Gln	240	1.524	227	1.493	248	1.508	233	1.508	236	1.508
CAG	Gln	75	0.476	77	0.507	81	0.492	76	0.492	77	0.492
AGA	Arg	163	1.315	160	1.29	173	1.291	160	1.306	162	1.306
AGG	Arg	85	0.685	88	0.71	95	0.709	85	0.694	86	0.694
CGA	Arg	149	1.327	143	1.294	156	1.325	148	1.307	151	1.319
CGC	Arg	80	0.713	82	0.742	87	0.739	84	0.742	83	0.725
CGG	Arg	84	0.748	83	0.751	86	0.73	82	0.724	84	0.734
CGU	Arg	136	1.212	134	1.213	142	1.206	139	1.227	140	1.223
AGC	Ser	95	0.712	95	0.72	102	0.731	90	0.687	90	0.692
AGU	Ser	172	1.288	169	1.28	177	1.269	172	1.313	170	1.308
UCA	Ser	189	1.105	181	1.094	201	1.137	186	1.115	190	1.116
UCC	Ser	152	0.889	146	0.882	158	0.894	143	0.858	149	0.875
UCG	Ser	137	0.801	137	0.828	140	0.792	137	0.822	138	0.811
UCU	Ser	206	1.205	198	1.196	208	1.177	201	1.205	204	1.198
ACA	Thr	144	1.038	138	1.036	147	1.023	136	1.006	138	1.024
ACC	Thr	144	1.038	142	1.066	148	1.03	142	1.05	142	1.054
ACG	Thr	80	0.577	80	0.6	86	0.598	82	0.606	81	0.601
ACU	Thr	187	1.348	173	1.298	194	1.35	181	1.338	178	1.321
GUA	Val	197	1.157	189	1.13	206	1.138	191	1.144	193	1.137
GUC	Val	126	0.74	126	0.753	132	0.729	122	0.731	125	0.736
GUG	Val	150	0.881	151	0.903	167	0.923	150	0.898	157	0.925
GUU	Val	208	1.222	203	1.214	219	1.21	205	1.228	204	1.202
UGG	Trp	152	1	148	1	158	1	148	1	149	1
UAC	Tyr	77	0.46	72	0.439	76	0.439	73	0.449	74	0.45
UAU	Tyr	258	1.54	256	1.561	270	1.561	252	1.551	255	1.55

## Sheet: Table S7
Table S7. RNA-editing in five cherry mitogenomes.
RNA editing site	P. campanulata	P. fruticosa	P. mahaleb	P. pseudocerasus	P. speciosa
atp1	5	5	5	5	5
atp4	12	17	17	17	17
atp6	22	22	21	21	22
atp8	4	4	5	0	0
atp9	8	2	2	8	2
ccmB	37	37	37	37	37
ccmC	33	33	33	33	33
ccmFC	1	1	1	1	1
ccmFN	1	1	1	1	1
cob	1	1	1	1	1
cox1	13	13	14	13	13
cox2	16	16	16	16	16
cox3	11	11	11	11	11
matR	29	29	30	29	29
mttB	39	39	39	38	39
nad1	25	25	25	25	25
nad2	41	41	41	41	41
nad3	13	13	13	13	13
nad4	45	45	45	42	45
nad4L	2	2	2	2	2
nad5	35	35	35	35	35
nad6	11	13	13	13	13
nad7	25	0	24	22	22
nad9	9	12	12	12	12
rpl5	13	13	13	13	13
rpl10	7	7	7	7	7
rpl16	6	6	6	6	6
rps1	0	9	9	11	9
rps3	10	10	10	8	10
rps4	21	21	21	21	21
rps7	2	2	2	2	2
rps12	5	5	5	4	5
rps13	7	7	7	7	7
sdh3	5	5	5	5	5
sdh4	8	8	8	8	8
	522	510	536	528	528

## Sheet: Table S8
Table S8. The DNA fragments transfers that occurred between mitogenomes and plastomes of five cherry mitogenomes.
Species	Identity (%)	Alignment length (bp)	Mismatches (bp)	Gap opens (bp)	mtDNA start (bp)	mtDNA end (bp)	cpDNA start (bp)	cpDNA end (bp)	E-value	Bit score
P. campanulata	96.631	1603	45	5	184482	186080	56035	54438	0	2634
	72.955	880	201	20	12034	12892	94545	95408	1.25e-127	458
	72.955	880	201	20	12034	12892	149339	148476	1.25e-127	458
	82.506	423	42	11	422851	423268	68559	68164	5.7e-113	409
	82.415	381	41	8	326836	327212	66252	66610	4.1e-102	373
	75.049	513	117	4	156888	157394	88962	89469	2.43e-92	341
	75.049	513	117	4	156888	157394	154922	154415	2.43e-92	341
	82.769	325	42	5	327551	327867	51004	50686	1.86e-87	324
	74.31	471	91	11	157528	157982	89615	90071	5.71e-75	282
	74.31	471	91	11	157528	157982	154269	153813	5.71e-75	282
	78.648	281	58	2	11443	11721	94238	94518	3.16e-59	230
	78.648	281	58	2	11443	11721	149646	149366	3.16e-59	230
	90.476	147	12	2	102029	102175	36175	36319	6.52e-49	196
	81.429	210	34	3	402269	402474	120055	119847	2.28e-48	195
	78.475	223	28	7	194431	194636	31631	31850	7.44e-42	173
	96.471	85	3	0	216949	217033	11	95	4.4e-32	141
	97.561	82	2	0	230947	231028	87317	87398	4.4e-32	140
	97.561	82	2	0	230947	231028	156567	156486	4.4e-32	140
	79.221	154	11	6	71868	72010	52016	52159	9.69e-28	126
	94.937	79	4	0	257802	257880	53874	53952	9.69e-28	125
	73.558	208	53	2	158602	158809	90523	90728	4.12e-26	121
	73.558	208	53	2	158602	158809	153361	153156	4.12e-26	121
	92.857	70	5	0	390244	390313	92691	92760	3.17e-21	104
	92.857	70	5	0	390244	390313	151193	151124	3.17e-21	104
	70.588	204	37	5	50581	50778	28607	28421	4.7e-19	96.9
	83.333	90	15	0	422299	422388	106976	107065	1.64e-18	96
	83.333	90	15	0	422299	422388	136908	136819	1.64e-18	96
	70.984	193	52	2	40965	41155	97808	97618	2e-17	91.5
	70.984	193	52	2	40965	41155	146076	146266	2e-17	91.5
	74.815	135	32	1	159251	159385	91154	91286	2.43e-16	88.7
	87.342	79	6	3	316361	316439	110133	110059	2.43e-16	88.7
	87.342	79	6	3	316361	316439	133751	133825	2.43e-16	88.7
	74.815	135	32	1	159251	159385	152730	152598	2.43e-16	88.7
	86.301	73	10	0	50401	50473	28916	28844	2.43e-16	87.8
	81.609	87	14	1	271386	271470	65979	66065	1.04e-14	83.3
	73.729	118	17	2	194802	194919	32908	33011	4.4e-13	77.9
	71.975	157	39	3	158944	159098	90875	91028	4.4e-13	77
	71.975	157	39	3	158944	159098	153009	152856	4.4e-13	77
	86.885	61	8	0	13079	13139	95553	95613	1.54e-12	75.2
	86.885	61	8	0	13079	13139	148331	148271	1.54e-12	75.2
	79.775	89	5	4	151266	151349	58612	58692	5.36e-12	74.3
	81.25	80	9	2	142330	142406	87402	87326	5.36e-12	74.3
	81.25	80	9	2	142330	142406	156482	156558	5.36e-12	74.3
	70.93	172	24	8	423438	423592	66978	66816	5.36e-12	73.4
	80.519	77	15	0	159673	159749	91466	91542	1.87e-11	72.5
	80.519	77	15	0	159673	159749	152418	152342	1.87e-11	72.5
	88.235	51	6	0	11299	11349	94141	94191	7.96e-10	66.2
	88.235	51	6	0	11299	11349	149743	149693	7.96e-10	66.2
	87.273	55	6	1	26634	26688	49874	49927	2.78e-09	65.3
	83.636	55	9	0	333068	333122	95613	95559	1.18e-07	59.9
	83.636	55	9	0	333068	333122	148271	148325	1.18e-07	59.9
	81.25	64	11	1	26923	26986	68446	68384	1.18e-07	59
	83.333	54	9	0	264895	264948	7083	7030	4.12e-07	58.1
	75	80	20	0	64773	64852	113808	113887	1.44e-06	55.4
P. fruticosa	96.756	1603	43	5	275650	277248	56312	54715	0	2643
	72.955	880	201	20	76070	76928	104146	103283	1.12e-127	458
	72.955	880	201	20	76070	76928	140403	141266	1.12e-127	458
	83.215	423	39	13	12564	12981	68472	68867	1.2e-114	414
	83.158	380	39	7	42051	42427	66919	66562	4.77e-107	389
	75.049	513	117	4	165184	165690	109222	109729	2.17e-92	341
	75.049	513	117	4	165184	165690	135327	134820	2.17e-92	341
	82.769	325	42	5	41396	41712	50956	51274	1.67e-87	324
	74.31	471	91	11	164596	165050	108620	109076	5.11e-75	282
	74.31	471	91	11	164596	165050	135929	135473	5.11e-75	282
	78.648	281	58	2	75479	75757	104453	104173	2.83e-59	230
	78.648	281	58	2	75479	75757	140096	140376	2.83e-59	230
	91.156	147	11	2	24224	24370	36463	36319	4.79e-50	200
	81.429	210	34	3	6433	6638	120211	120419	2.04e-48	195
	79.358	218	30	6	285603	285808	31771	31985	1.57e-43	178
	97.561	82	2	0	322121	322202	111326	111245	3.93e-32	140
	97.561	82	2	0	322121	322202	133223	133304	3.93e-32	140
	97.531	81	2	0	308126	308206	45	125	1.37e-31	138
	79.221	154	11	6	218903	219045	52286	52429	8.66e-28	126
	94.937	79	4	0	348981	349059	54145	54223	8.66e-28	125
	73.558	208	53	2	163769	163976	107963	108168	3.68e-26	121
	73.558	208	53	2	163769	163976	136586	136381	3.68e-26	121
	75.159	157	21	3	13445	13588	91638	91789	1.91e-23	111
	75.159	157	21	3	13445	13588	152911	152760	1.91e-23	111
	70.984	193	52	2	104827	105017	100882	101072	1.79e-17	91.5
	70.984	193	52	2	104827	105017	143667	143477	1.79e-17	91.5
	87.342	79	6	3	259164	259242	88570	88644	2.18e-16	88.7
	74.815	135	32	1	163193	163327	107405	107537	2.18e-16	88.7
	74.815	135	32	1	163193	163327	137144	137012	2.18e-16	88.7
	87.342	79	6	3	259164	259242	155979	155905	2.18e-16	88.7
	73.729	118	17	2	285974	286091	33048	33151	3.94e-13	77.9
	71.975	157	39	3	163480	163634	107663	107816	3.94e-13	77
	71.975	157	39	3	163480	163634	136886	136733	3.94e-13	77
	70.52	173	29	6	286113	286276	33431	33590	1.37e-12	76.1
	86.885	61	8	0	77115	77175	103138	103078	1.37e-12	75.2
	86.885	61	8	0	77115	77175	141411	141471	1.37e-12	75.2
	79.775	89	5	4	171229	171312	58971	58891	4.8e-12	74.3
	81.25	80	9	2	180181	180257	111317	111241	4.8e-12	74.3
	81.25	80	9	2	180181	180257	133232	133308	4.8e-12	74.3
	70.93	172	24	8	12240	12394	67126	67288	4.8e-12	73.4
	80.519	77	15	0	162829	162905	107149	107225	1.67e-11	72.5
	80.519	77	15	0	162829	162905	137400	137324	1.67e-11	72.5
	88.235	51	6	0	75335	75385	104550	104500	7.12e-10	66.2
	88.235	51	6	0	75335	75385	139999	140049	7.12e-10	66.2
	87.273	55	6	1	90499	90553	50126	50179	2.48e-09	65.3
	83.636	55	9	0	36141	36195	103132	103078	1.06e-07	59.9
	83.636	55	9	0	36141	36195	141417	141471	1.06e-07	59.9
	81.25	64	11	1	90788	90851	68754	68692	1.06e-07	59
	83.333	54	9	0	356074	356127	7152	7099	3.69e-07	58.1
	75	80	20	0	211813	211892	114092	114171	1.29e-06	55.4
P. mahaleb	95.064	466	19	3	217079	217541	54865	54401	0	728
	72.955	880	201	20	179153	180011	102848	103711	1.31e-127	458
	72.955	880	201	20	179153	180011	140858	139995	1.31e-127	458
	82.742	423	41	11	60494	60911	68526	68131	1.4e-114	414
	82.85	379	41	6	322728	323104	66209	66565	6.77e-106	386
	75.049	513	117	4	433908	434414	109294	108787	2.53e-92	341
	75.049	513	117	4	433908	434414	134412	134919	2.53e-92	341
	79.146	398	64	6	323443	323827	51009	50618	1.07e-90	334
	74.31	471	91	11	434548	435002	108641	108185	5.94e-75	282
	74.31	471	91	11	434548	435002	135065	135521	5.94e-75	282
	78.648	281	58	2	180324	180602	103738	104018	3.29e-59	230
	78.648	281	58	2	180324	180602	139968	139688	3.29e-59	230
	89.796	147	13	2	49084	49230	36174	36318	2.89e-47	191
	80.275	218	28	8	225861	226066	31641	31855	1.82e-43	178
	96.471	85	3	0	395482	395566	80	164	4.58e-32	141
	97.561	82	2	0	409482	409563	110937	110856	4.58e-32	140
	97.561	82	2	0	409482	409563	132769	132850	4.58e-32	140
	77.778	171	14	7	85319	85475	52003	52163	2.89e-28	128
	94.937	79	4	0	239216	239294	53915	53837	1.01e-27	125
	73.558	208	53	2	435622	435829	107733	107528	4.29e-26	121
	73.558	208	53	2	435622	435829	135973	136178	4.29e-26	121
	75.159	157	21	3	59888	60031	91356	91205	2.22e-23	111
	75.159	157	21	3	59888	60031	152350	152501	2.22e-23	111
	92.857	70	5	0	345937	346006	105496	105565	3.3e-21	104
	92.857	70	5	0	345937	346006	138210	138141	3.3e-21	104
	70.984	193	52	2	151056	151246	100638	100448	2.08e-17	91.5
	70.984	193	52	2	151056	151246	143068	143258	2.08e-17	91.5
	87.342	79	6	3	117947	118025	88211	88137	2.53e-16	88.7
	74.815	135	32	1	436271	436405	107102	106970	2.53e-16	88.7
	74.815	135	32	1	436271	436405	136604	136736	2.53e-16	88.7
	87.342	79	6	3	117947	118025	155495	155569	2.53e-16	88.7
	70.157	191	31	6	226357	226534	33279	33456	3.09e-15	85.1
	81.609	87	14	1	366055	366139	66022	65936	1.08e-14	83.3
	73.729	118	17	2	226232	226349	32915	33018	4.58e-13	77.9
	71.975	157	39	3	435964	436118	107381	107228	4.58e-13	77
	71.975	157	39	3	435964	436118	136325	136478	4.58e-13	77
	86.885	61	8	0	178906	178966	102643	102703	1.6e-12	75.2
	86.885	61	8	0	178906	178966	141063	141003	1.6e-12	75.2
	81.25	80	9	2	4585	4661	110928	110852	5.58e-12	74.3
	81.25	80	9	2	4585	4661	132778	132854	5.58e-12	74.3
	74.436	133	25	5	61081	61212	66938	66814	5.58e-12	73.4
	80.519	77	15	0	436693	436769	106790	106714	1.95e-11	72.5
	80.519	77	15	0	436693	436769	136916	136992	1.95e-11	72.5
	78.652	89	6	4	428280	428363	58549	58629	6.8e-11	69.8
	88.235	51	6	0	180696	180746	104065	104115	8.28e-10	66.2
	88.235	51	6	0	180696	180746	139641	139591	8.28e-10	66.2
	87.273	55	6	1	165526	165580	49920	49867	2.89e-09	65.3
	83.636	55	9	0	328960	329014	102643	102697	1.23e-07	59.9
	83.636	55	9	0	328960	329014	141063	141009	1.23e-07	59.9
	81.25	64	11	1	165228	165291	68351	68413	1.23e-07	59
	83.333	54	9	0	232136	232189	7054	7107	4.29e-07	58.1
	75	80	20	0	78148	78227	113724	113803	1.5e-06	55.4
	75.325	77	14	1	108030	108101	110125	110049	5.23e-06	54.5
	75.325	77	14	1	108030	108101	133581	133657	5.23e-06	54.5
P. pseudocerasus	96.694	1603	44	5	248665	250263	54467	56064	0	2638
	72.955	880	201	20	48154	49012	103760	102897	1.13e-127	458
	72.955	880	201	20	48154	49012	140093	140956	1.13e-127	458
	82.27	423	43	11	156141	156558	68587	68192	6.27e-112	405
	82.199	382	41	8	91908	92284	66638	66279	1.29e-101	371
	75.049	513	117	4	197119	197625	109343	108836	2.19e-92	341
	75.049	513	117	4	197119	197625	134510	135017	2.19e-92	341
	82.769	325	42	5	91253	91569	50756	51074	1.68e-87	324
	74.31	471	91	11	197759	198213	108690	108234	5.15e-75	282
	74.31	471	91	11	197759	198213	135163	135619	5.15e-75	282
	78.648	281	58	2	47563	47841	104067	103787	2.85e-59	230
	78.648	281	58	2	47563	47841	139786	140066	2.85e-59	230
	90.476	147	12	2	171239	171385	36238	36382	5.88e-49	196
	80.952	210	35	3	116400	116605	120058	119850	2.5e-47	190
	78.475	223	28	7	240109	240314	31890	31671	6.71e-42	173
	96.471	85	3	0	317056	317140	138	54	3.97e-32	141
	97.561	82	2	0	303058	303139	110907	110988	3.97e-32	140
	97.561	82	2	0	303058	303139	132946	132865	3.97e-32	140
	79.221	154	11	6	345901	346043	52086	52229	8.74e-28	126
	94.937	79	4	0	276200	276278	53981	53903	8.74e-28	125
	73.558	208	53	2	198833	199040	107782	107577	3.72e-26	121
	73.558	208	53	2	198833	199040	136071	136276	3.72e-26	121
	75.159	157	21	3	155534	155677	91392	91241	1.93e-23	111
	75.159	157	21	3	155534	155677	152461	152612	1.93e-23	111
	87.342	79	6	3	381865	381943	88173	88247	2.2e-16	88.7
	74.815	135	32	1	199482	199616	107151	107019	2.2e-16	88.7
	74.815	135	32	1	199482	199616	136702	136834	2.2e-16	88.7
	87.342	79	6	3	381865	381943	155680	155606	2.2e-16	88.7
	71.831	142	26	2	239826	239967	33074	32947	3.26e-14	80.6
	71.975	157	39	3	199175	199329	107430	107277	3.97e-13	77
	71.975	157	39	3	199175	199329	136423	136576	3.97e-13	77
	86.885	61	8	0	49199	49259	102752	102692	1.39e-12	75.2
	86.885	61	8	0	49199	49259	141101	141161	1.39e-12	75.2
	79.775	89	5	4	191497	191580	59264	59184	4.84e-12	74.3
	81.25	80	9	2	182552	182628	110903	110979	4.84e-12	74.3
	81.25	80	9	2	182552	182628	132950	132874	4.84e-12	74.3
	70.93	172	24	8	156728	156882	67006	66844	4.84e-12	73.4
	80.519	77	15	0	199904	199980	106839	106763	1.69e-11	72.5
	80.519	77	15	0	199904	199980	137014	137090	1.69e-11	72.5
	88.235	51	6	0	47419	47469	104164	104114	7.18e-10	66.2
	88.235	51	6	0	47419	47469	139689	139739	7.18e-10	66.2
	87.273	55	6	1	62584	62638	49931	49984	2.51e-09	65.3
	83.636	55	9	0	85998	86052	102746	102692	1.07e-07	59.9
	83.636	55	9	0	85998	86052	141107	141161	1.07e-07	59.9
	81.25	64	11	1	62873	62936	68474	68412	1.07e-07	59
	83.333	54	9	0	269127	269180	7071	7124	3.72e-07	58.1
	75	80	20	0	368161	368240	113776	113855	1.3e-06	55.4
P. speciosa	96.694	1603	44	5	128420	130018	56000	54403	0	2638
	72.955	880	201	20	60105	60963	102898	103761	1.2e-127	458
	72.955	880	201	20	60105	60963	140914	140051	1.2e-127	458
	82.368	380	42	7	94619	94995	66215	66572	1.12e-102	375
	80.397	403	34	12	280665	281029	68126	68521	8.62e-98	358
	75.049	513	117	4	310375	310881	108837	109344	2.31e-92	341
	75.049	513	117	4	310375	310881	134975	134468	2.31e-92	341
	82.769	325	42	5	95334	95650	50991	50673	1.78e-87	324
	74.31	471	91	11	309787	310241	108235	108691	5.44e-75	282
	74.31	471	91	11	309787	310241	135577	135121	5.44e-75	282
	78.648	281	58	2	61276	61554	103788	104068	3.01e-59	230
	78.648	281	58	2	61276	61554	140024	139744	3.01e-59	230
	90.476	147	12	2	292280	292426	36310	36166	6.21e-49	196
	81.429	210	34	3	274555	274760	119811	120019	2.17e-48	195
	78.475	223	28	7	138369	138574	31622	31841	7.09e-42	173
	96.471	85	3	0	160885	160969	9	93	4.19e-32	141
	97.561	82	2	0	174896	174977	110990	110909	4.19e-32	140
	97.561	82	2	0	174896	174977	132822	132903	4.19e-32	140
	79.221	154	11	6	359098	359240	52003	52146	9.23e-28	126
	94.937	79	4	0	201696	201774	53839	53917	9.23e-28	125
	73.558	208	53	2	308960	309167	107578	107783	3.93e-26	121
	73.558	208	53	2	308960	309167	136234	136029	3.93e-26	121
	75.159	157	21	3	281493	281636	91241	91392	2.03e-23	111
	75.159	157	21	3	281493	281636	152571	152420	2.03e-23	111
	70.984	193	52	2	32015	32205	100688	100498	1.9e-17	91.5
	70.984	193	52	2	32015	32205	143124	143314	1.9e-17	91.5
	87.342	79	6	3	111351	111429	88247	88173	2.32e-16	88.7
	74.815	135	32	1	308384	308518	107020	107152	2.32e-16	88.7
	74.815	135	32	1	308384	308518	136792	136660	2.32e-16	88.7
	87.342	79	6	3	111351	111429	155565	155639	2.32e-16	88.7
	81.609	87	14	1	215279	215363	65942	66028	9.87e-15	83.3
	73.729	118	17	2	138740	138857	32899	33002	4.19e-13	77.9
	71.975	157	39	3	308671	308825	107278	107431	4.19e-13	77
	71.975	157	39	3	308671	308825	136534	136381	4.19e-13	77
	86.885	61	8	0	59858	59918	102693	102753	1.46e-12	75.2
	86.885	61	8	0	59858	59918	141119	141059	1.46e-12	75.2
	79.775	89	5	4	316420	316503	58657	58577	5.11e-12	74.3
	81.25	80	9	2	325372	325448	110981	110905	5.11e-12	74.3
	81.25	80	9	2	325372	325448	132831	132907	5.11e-12	74.3
	70.93	172	24	8	280341	280495	66778	66940	5.11e-12	73.4
	80.519	77	15	0	308020	308096	106764	106840	1.78e-11	72.5
	80.519	77	15	0	308020	308096	137048	136972	1.78e-11	72.5
	88.235	51	6	0	61648	61698	104115	104165	7.58e-10	66.2
	88.235	51	6	0	61648	61698	139697	139647	7.58e-10	66.2
	87.273	55	6	1	46479	46533	49914	49861	2.65e-09	65.3
	83.636	55	9	0	100857	100911	102693	102747	1.13e-07	59.9
	83.636	55	9	0	100857	100911	141119	141065	1.13e-07	59.9
	81.25	64	11	1	46181	46244	68346	68408	1.13e-07	59
	83.333	54	9	0	208788	208841	7080	7027	3.93e-07	58.1
	75	80	20	0	352003	352082	113795	113874	1.37e-06	55.4

## Sheet: Table S9
Table S9. The annotated genes located in MIPTs of five cherry mitogenomes.
Gene	P. campanulata	P. fruticosa	P. mahaleb	P. pseudocerasus	P. speciosa
accD	0	0	0	1	0
atpB	1	1	1	1	1
atpE	1	1	1	1	1
ndhC	1	1	1	1	1
ndhD	1	1	0	1	1
ndhF	1	1	1	1	1
ndhJ	1	1	1	1	1
psbC	1	1	1	1	1
psbE	1	1	1	1	1
psbF	1	0	1	0	1
ycf2	1	1	1	1	1
trnA-UGC	1	0	1	0	0
trnD-GUC	2	2	2	2	2
trnF-GAA	1	1	1	1	1
trnH-GUG	2	2	2	2	2
trnI-CAU	2	2	2	2	2
trnM-CAU	2	2	2	2	2
trnN-GUU	2	2	2	2	2
trnP-UGG	2	2	2	2	2
trnQ-UUG	1	1	1	1	1
trnT-GGU	1	1	1	1	1
trnW-CCA	2	2	2	2	2
rrn16	1	1	1	1	1
rrn23	1	1	1	1	1
0', '1' and '2' represent plastid genes that not, partially and fully transferred into mitogenomes, respectively.

## Sheet: Table S10
Table S10. The collinear fragments in the 15 Prunus species mitogenomes.
Species A	Start Position (bp)	End Position (bp)	Species B	Start Position (bp)	End Position (bp)	Length (bp)	Type
P. armeniaca	2	1279	P. avium	76394	77721	1277	Forward
P. armeniaca	1316	12293	P. avium	39814	28788	10977	Reverse
P. armeniaca	13272	14855	P. avium	144283	145865	1583	Forward
P. armeniaca	28185	29865	P. avium	367342	365662	1680	Reverse
P. armeniaca	29846	35692	P. avium	8860	14698	5846	Forward
P. armeniaca	35896	37619	P. avium	144036	142314	1723	Reverse
P. armeniaca	52948	169643	P. avium	107253	212656	116695	Forward
P. armeniaca	171808	179997	P. avium	379927	368828	8189	Reverse
P. armeniaca	184098	184708	P. avium	71339	71958	610	Forward
P. armeniaca	186211	191036	P. avium	350637	355476	4825	Forward
P. armeniaca	192415	193002	P. avium	221217	220630	587	Reverse
P. armeniaca	193966	194961	P. avium	125505	124510	995	Reverse
P. armeniaca	196037	197434	P. avium	131725	133130	1397	Forward
P. armeniaca	197479	198354	P. avium	356246	357121	875	Forward
P. armeniaca	198792	204574	P. avium	91453	97233	5782	Forward
P. armeniaca	204225	479518	P. avium	386436	77679	275293	Reverse
P. armeniaca	231724	245833	P. avium	14735	28906	14109	Forward
P. armeniaca	401012	415918	P. avium	223775	238693	14906	Forward
P. armeniaca	437732	489238	P. avium	328651	363805	51506	Forward
P. armeniaca	479499	510334	P. avium	39817	76381	30835	Forward
P. avium	152	521	P. campanulata	323917	323548	369	Reverse
P. avium	154	531	P. campanulata	381702	382079	377	Forward
P. avium	550	979	P. campanulata	333371	332942	429	Reverse
P. avium	977	7573	P. campanulata	340693	334098	6596	Reverse
P. avium	7243	338278	P. campanulata	67088	275104	331035	Forward
P. avium	28258	38666	P. campanulata	67182	56790	10408	Reverse
P. avium	91518	219255	P. campanulata	111639	7	127737	Reverse
P. avium	350619	357072	P. campanulata	407740	401322	6453	Reverse
P. avium	357032	363027	P. campanulata	428215	422292	5995	Reverse
P. avium	357155	357493	P. campanulata	422282	421944	338	Reverse
P. avium	357155	357493	P. campanulata	74606	74268	338	Reverse
P. avium	363033	363341	P. campanulata	428130	427822	308	Reverse
P. avium	363040	363762	P. campanulata	74914	74146	722	Reverse
P. avium	363382	363750	P. campanulata	428549	428181	368	Reverse
P. avium	363388	363750	P. campanulata	83616	83254	362	Reverse
P. avium	363763	364108	P. campanulata	83969	83624	345	Reverse
P. avium	364271	386436	P. campanulata	84135	106272	22165	Forward
P. avium	386087	389706	P. campanulata	323274	319659	3619	Reverse
P. campanulata	7	289135	P. fruticosa	64052	383396	289128	Forward
P. campanulata	84135	100332	P. fruticosa	162307	149041	16197	Reverse
P. campanulata	100371	111639	P. fruticosa	26027	14758	11268	Reverse
P. campanulata	115972	171306	P. fruticosa	199196	126142	55334	Reverse
P. campanulata	289150	299185	P. fruticosa	138962	148997	10035	Forward
P. campanulata	299340	299917	P. fruticosa	262378	262955	577	Forward
P. campanulata	300524	319335	P. fruticosa	243327	262138	18811	Forward
P. campanulata	319526	323510	P. fruticosa	239139	243123	3984	Forward
P. campanulata	323538	323917	P. fruticosa	35872	35493	379	Reverse
P. campanulata	323548	323917	P. fruticosa	238748	239117	369	Forward
P. campanulata	323928	333371	P. fruticosa	45334	35891	9443	Reverse
P. campanulata	333569	347416	P. fruticosa	59361	45519	13847	Reverse
P. campanulata	347550	421786	P. fruticosa	64033	94	74236	Reverse
P. campanulata	352163	360453	P. fruticosa	121606	113316	8290	Reverse
P. campanulata	364742	381686	P. fruticosa	238716	221782	16944	Reverse
P. campanulata	382161	388834	P. fruticosa	28686	35478	6673	Forward
P. campanulata	421944	422282	P. fruticosa	8005	7667	338	Reverse
P. campanulata	422292	428215	P. fruticosa	13540	7544	5923	Reverse
P. campanulata	428181	428549	P. fruticosa	14255	13887	368	Reverse
P. fruticosa	4	26027	P. kanzakura	147218	198167	26023	Forward
P. fruticosa	26049	27516	P. kanzakura	145737	147204	1467	Forward
P. fruticosa	26049	27516	P. kanzakura	35566	34099	1467	Reverse
P. fruticosa	27546	356281	P. kanzakura	35911	422199	328735	Forward
P. fruticosa	243831	269612	P. kanzakura	339972	314191	25781	Reverse
P. fruticosa	356306	383396	P. kanzakura	9	24024	27090	Forward
P. kanzakura	9	4273	P. mahaleb	231956	227683	4264	Reverse
P. kanzakura	5547	198696	P. mahaleb	366875	46897	193149	Reverse
P. kanzakura	53598	69453	P. mahaleb	18655	34504	15855	Forward
P. kanzakura	155667	166452	P. mahaleb	206289	217076	10785	Forward
P. kanzakura	202723	225202	P. mahaleb	446178	423660	22479	Reverse
P. kanzakura	224834	335055	P. mahaleb	2	128079	110221	Forward
P. kanzakura	334960	339972	P. mahaleb	314111	319123	5012	Forward
P. kanzakura	342775	353176	P. mahaleb	217090	227458	10401	Forward
P. kanzakura	354344	397014	P. mahaleb	375716	418397	42670	Forward
P. kanzakura	397013	408822	P. mahaleb	46840	35292	11809	Reverse
P. mahaleb	2	350	P. mira	279065	279397	348	Forward
P. mahaleb	532	64931	P. mira	24132	118986	64399	Forward
P. mahaleb	18655	124062	P. mira	344970	400055	105407	Forward
P. mahaleb	33758	314206	P. mira	277641	951	280448	Reverse
P. mahaleb	127984	150436	P. mira	357899	389168	22452	Forward
P. mahaleb	218201	366968	P. mira	213902	324255	148767	Forward
P. mahaleb	268853	282297	P. mira	400634	414111	13444	Forward
P. mahaleb	319656	336871	P. mira	345118	327898	17215	Reverse
P. mahaleb	347189	349018	P. mira	10332	12162	1829	Forward
P. mahaleb	349841	421190	P. mira	212966	144098	71349	Reverse
P. mahaleb	375716	438661	P. mira	224330	308788	62945	Forward
P. mahaleb	438829	441799	P. mira	426753	429731	2970	Forward
P. mahaleb	441947	446178	P. mira	138635	142866	4231	Forward
P. mahaleb	446120	447490	P. mira	277685	279055	1370	Forward
P. mira	18	11640	P. mume	459692	471235	11622	Forward
P. mira	10554	46626	P. mume	66167	30319	36072	Reverse
P. mira	46581	47456	P. mume	171671	170796	875	Reverse
P. mira	48228	135490	P. mume	164439	79656	87262	Reverse
P. mira	53088	202424	P. mume	197031	447768	149336	Forward
P. mira	101742	113293	P. mume	187937	171597	11551	Reverse
P. mira	202425	275277	P. mume	319670	247314	72852	Reverse
P. mira	275258	277648	P. mume	69362	66995	2390	Reverse
P. mira	278685	283863	P. mume	436285	440647	5178	Forward
P. mira	284229	284709	P. mume	95649	96127	480	Forward
P. mira	284729	308301	P. mume	24469	4	23572	Reverse
P. mira	288062	308301	P. mume	360158	336211	20239	Reverse
P. mira	308307	388534	P. mume	535725	417585	80227	Reverse
P. mira	388616	390165	P. mume	471490	473125	1549	Forward
P. mira	390158	428402	P. mume	149285	114548	38244	Reverse
P. mume	4	74790	P. pseudocerasus	201414	122556	74786	Reverse
P. mume	41281	52629	P. pseudocerasus	175195	186707	11348	Forward
P. mume	101568	102275	P. pseudocerasus	80433	79734	707	Reverse
P. mume	114548	116252	P. pseudocerasus	203623	201913	1704	Reverse
P. mume	116203	149149	P. pseudocerasus	342714	385601	32946	Forward
P. mume	148405	484899	P. pseudocerasus	331790	69052	336494	Reverse
P. mume	247333	288404	P. pseudocerasus	283232	327380	41071	Forward
P. mume	288492	324128	P. pseudocerasus	228123	251949	35636	Forward
P. mume	382213	402349	P. pseudocerasus	42726	63018	20136	Forward
P. mume	402423	416196	P. pseudocerasus	21145	35011	13773	Forward
P. mume	416200	458454	P. pseudocerasus	119	21128	42254	Forward
P. mume	485086	494529	P. pseudocerasus	95191	85748	9443	Reverse
P. mume	494548	511290	P. pseudocerasus	95755	77533	16742	Reverse
P. mume	495139	498298	P. pseudocerasus	333667	336849	3159	Forward
P. mume	499289	502137	P. pseudocerasus	329208	332079	2848	Forward
P. mume	502607	504240	P. pseudocerasus	35094	36735	1633	Forward
P. mume	514754	519846	P. pseudocerasus	268647	263528	5092	Reverse
P. mume	529771	531076	P. pseudocerasus	263492	262187	1305	Reverse
P. mume	535230	535725	P. pseudocerasus	201950	201420	495	Reverse
P. pseudocerasus	119	5448	P. salicina	354042	348834	5329	Reverse
P. pseudocerasus	327	830	P. salicina	134224	134727	503	Forward
P. pseudocerasus	15072	21128	P. salicina	231279	237333	6056	Forward
P. pseudocerasus	21145	327380	P. salicina	367799	48469	306235	Reverse
P. pseudocerasus	175195	186191	P. salicina	220293	231285	10996	Forward
P. pseudocerasus	268655	279711	P. salicina	496995	507996	11056	Forward
P. pseudocerasus	327394	328483	P. salicina	248792	249882	1089	Forward
P. pseudocerasus	327713	329194	P. salicina	133200	131719	1481	Reverse
P. pseudocerasus	329200	332079	P. salicina	277922	280799	2879	Forward
P. pseudocerasus	332745	333619	P. salicina	276948	277823	874	Forward
P. pseudocerasus	333649	336849	P. salicina	273737	276939	3200	Forward
P. pseudocerasus	336871	337424	P. salicina	273164	273717	553	Forward
P. pseudocerasus	337436	341009	P. salicina	178436	181982	3573	Forward
P. pseudocerasus	341808	342680	P. salicina	134708	135580	872	Forward
P. pseudocerasus	342714	385601	P. salicina	158962	205417	42887	Forward
P. pseudocerasus	385761	386767	P. salicina	238342	239499	1006	Forward
P. pseudocerasus	386824	387514	P. salicina	237630	238320	690	Forward
P. salicina	2329	10856	P. schneideriana	340075	331522	8527	Reverse
P. salicina	8330	250331	P. schneideriana	61665	286228	242001	Forward
P. salicina	181992	219953	P. schneideriana	56405	3398	37961	Reverse
P. salicina	195662	388099	P. schneideriana	56855	321611	192437	Forward
P. salicina	221719	231275	P. schneideriana	428495	418932	9556	Reverse
P. salicina	313122	335413	P. schneideriana	409199	392885	22291	Reverse
P. salicina	390290	393014	P. schneideriana	388916	391640	2724	Forward
P. salicina	394246	398476	P. schneideriana	416580	412349	4230	Reverse
P. salicina	399413	407101	P. schneideriana	248086	255766	7688	Forward
P. salicina	412395	413438	P. schneideriana	417541	416510	1043	Reverse
P. salicina	415761	419210	P. schneideriana	327176	323727	3449	Reverse
P. salicina	429094	430010	P. schneideriana	16867	15951	916	Reverse
P. salicina	429921	436148	P. schneideriana	40402	46658	6227	Forward
P. salicina	435812	439169	P. schneideriana	382429	385786	3357	Forward
P. salicina	444077	447198	P. schneideriana	385834	388899	3121	Forward
P. salicina	466282	469091	P. schneideriana	205609	202800	2809	Reverse
P. salicina	476731	481140	P. schneideriana	188817	193221	4409	Forward
P. salicina	494774	495449	P. schneideriana	354046	353371	675	Reverse
P. salicina	497007	507996	P. schneideriana	229723	240762	10989	Forward
P. schneideriana	3398	15934	P. sibirica	473973	463377	12536	Reverse
P. schneideriana	15951	16826	P. sibirica	172509	171634	875	Reverse
P. schneideriana	17599	22133	P. sibirica	165191	160671	4534	Reverse
P. schneideriana	22135	22795	P. sibirica	405818	406478	660	Forward
P. schneideriana	27600	28427	P. sibirica	439601	438635	827	Reverse
P. schneideriana	33092	40491	P. sibirica	456006	463360	7399	Forward
P. schneideriana	40402	46658	P. sibirica	172420	178727	6256	Forward
P. schneideriana	48247	52409	P. sibirica	328397	332169	4162	Forward
P. schneideriana	56648	89152	P. sibirica	27227	102639	32504	Forward
P. schneideriana	89188	142336	P. sibirica	287027	236623	53148	Reverse
P. schneideriana	143210	145679	P. sibirica	287479	289925	2469	Forward
P. schneideriana	150082	181490	P. sibirica	368981	400335	31408	Forward
P. schneideriana	177317	229703	P. sibirica	474292	411813	52386	Reverse
P. schneideriana	183399	188782	P. sibirica	94253	88873	5383	Reverse
P. schneideriana	229711	286294	P. sibirica	221521	368681	56583	Forward
P. schneideriana	286898	388846	P. sibirica	109269	189658	101948	Forward
P. schneideriana	388916	391640	P. sibirica	145983	148699	2724	Forward
P. schneideriana	394110	409199	P. sibirica	453453	432387	15089	Reverse
P. schneideriana	409162	410872	P. sibirica	4174	2464	1710	Reverse
P. schneideriana	417522	418250	P. sibirica	332202	332914	728	Forward
P. schneideriana	417906	418448	P. sibirica	453107	453640	542	Forward
P. schneideriana	418406	428495	P. sibirica	485746	475728	10089	Reverse
P. sibirica	2464	4174	P. speciosa	304376	306086	1710	Forward
P. sibirica	4125	27223	P. speciosa	355935	378922	23098	Forward
P. sibirica	27227	37166	P. speciosa	117686	107696	9939	Reverse
P. sibirica	41780	42720	P. speciosa	29145	30068	940	Forward
P. sibirica	70081	72063	P. speciosa	336071	337478	1982	Forward
P. sibirica	79258	102639	P. speciosa	126768	138182	23381	Forward
P. sibirica	86433	94152	P. speciosa	251624	243884	7719	Reverse
P. sibirica	109269	143799	P. speciosa	31648	66390	34530	Forward
P. sibirica	145964	154162	P. speciosa	294692	302899	8198	Forward
P. sibirica	158253	158802	P. speciosa	327674	327116	549	Reverse
P. sibirica	160352	189668	P. speciosa	269253	294622	29316	Forward
P. sibirica	219309	219974	P. speciosa	354439	353764	665	Reverse
P. sibirica	221521	366664	P. speciosa	209312	24	145143	Reverse
P. sibirica	366713	368119	P. speciosa	339598	341003	1406	Forward
P. sibirica	368981	398825	P. speciosa	78623	108440	29844	Forward
P. sibirica	411856	463360	P. speciosa	209370	282366	51504	Forward
P. sibirica	432405	496760	P. speciosa	306067	353882	64355	Forward
P. sibirica	453621	485746	P. speciosa	406059	321292	32125	Reverse
P. sibirica	497886	499322	P. speciosa	105899	107334	1436	Forward
P. sibirica	497886	499322	P. speciosa	341336	339901	1436	Reverse
P. speciosa	24	361965	P. tenella	354601	29100	361941	Reverse
P. speciosa	282277	378922	P. tenella	380834	450369	96645	Forward
P. speciosa	304376	321334	P. tenella	197954	220901	16958	Forward
P. speciosa	387291	389566	P. tenella	28988	26703	2275	Reverse
P. speciosa	402605	402884	P. tenella	230984	230705	279	Reverse
P. speciosa	402888	406059	P. tenella	224024	220882	3171	Reverse
P. speciosa	406062	409291	P. tenella	368532	365330	3229	Reverse
P. tenella	5	354725	P. yedoensis	52824	456898	354720	Forward
Prunus_tenella	112304	220901	Prunus_yedoensis	293516	250987	108597	Reverse
Prunus_tenella	354731	356525	Prunus_yedoensis	337608	335815	1794	Reverse
Prunus_tenella	354740	356419	Prunus_yedoensis	13	1691	1679	Forward
Prunus_tenella	357518	368532	Prunus_yedoensis	109934	120972	11014	Forward
Prunus_tenella	368542	374957	Prunus_yedoensis	251029	244559	6415	Reverse
Prunus_tenella	374999	375567	Prunus_yedoensis	381769	382337	568	Forward
Prunus_tenella	376523	377518	Prunus_yedoensis	69286	68291	995	Reverse
Prunus_tenella	380007	380264	Prunus_yedoensis	222840	223097	257	Forward
Prunus_tenella	380567	380923	Prunus_yedoensis	223400	223756	356	Forward
Prunus_tenella	381392	393260	Prunus_yedoensis	264771	276609	11868	Forward
Prunus_tenella	402024	415812	Prunus_yedoensis	102006	88224	13788	Reverse
Prunus_tenella	417759	430712	Prunus_yedoensis	302130	288453	12953	Reverse
Prunus_tenella	433414	435133	Prunus_yedoensis	87814	86095	1719	Reverse
Prunus_tenella	435083	436437	Prunus_yedoensis	2446	3519	1354	Forward
Prunus_tenella	436507	450369	Prunus_yedoensis	22991	36844	13862	Forward
Prunus_tenella	450392	452152	Prunus_yedoensis	51053	52813	1760	Forward

[truncated: 1 more sheets: Table S11]
